# Supplementary material for: Untargeted metabolomics based on HS- SPME-GC-MS revealing the dynamic evolution of aroma components during cigar aging
Source: Front Plant Sci. 2025 Sep 15;16:1657415. doi: 10.3389/fpls.2025.1657415 (PMC12477199; doi:10.3389/fpls.2025.1657415)
Supplement: Supplementary file 1 [file Table1.xlsx]

## Sheet: Sheet1
Supplementary Table 1.The list of 1,836 volatile metabolites detected across the samples.
Index	Compounds	CAS	NIST_RI	Formula	Quantitative ion	Qualitative ion	Molecular weight (Da)	Class I	Odor
w48*025	2H-Pyran, tetrahydro-4-methyl-2-(2-methyl-1-propenyl)-	16409-43-1	1112.96	C10H18O	139	69	154.136	Terpenoids	sweet, floral, aromatic, rose, fresh, bay, leafy
KMW0597*061	.gamma.-Muurolene	30021-74-0	1477	C15H24	161	105	204.188	Terpenoids	herbal, woody, spice
KMW0704*357	.alpha.-Calacorene	21391-99-1	1542	C15H20	157	142	200.157	Terpenoids	woody
XMW1182*054	Di-epi-.alpha.-cedrene-(I)	21996-77-0	1382	C15H24	119	93	204.188	Terpenoids	-
KMW0718*070	5,9,13-Pentadecatrien-2-one, 6,10,14-trimethyl-, (E,E)-	1117-52-8	1927.35	C18H30O	81	136	262.23	Ketone	flowery, ether
XMW1170*142	Butanoic acid, 2-methyl-, 3,7-dimethyl-2,6-octadienyl ester, (Z)-	51117-19-2	1576	C15H26O2	136	121	238.193	Ester	-
XMW1169*142	Butanoic acid, 2-methyl-, 3,7-dimethyl-2,6-octadienyl ester, (E)-	68705-63-5	1596	C15H26O2	136	121	238.193	Ester	fruity, apple, rose
NMW0005*120	3-Cyclohexen-1-ol, 4-methyl-1-(1-methylethyl)-, (R)-	20126-76-5	1182	C10H18O	111	71	154.136	Terpenoids	-
NMW0007*140	2,4-Cycloheptadien-1-one, 2,6,6-trimethyl-	503-93-5	1243	C10H14O	91	107	150.104	Terpenoids	minty
XMW1142*040	.alpha.-Thujenal	57129-54-1	1190	C10H14O	107	135	150.104	Aldehyde	-
NMW0023*217	Benzaldehyde, 2-methyl-	529-20-4	1064	C8H8O	91	119	120.058	Aldehyde	mild floral, sweet
NMW0034*400	Fenchone	1195-79-5	1096	C10H16O	80	69	152.12	Terpenoids	herbal, cedar leaf, bitter, thuja, camphor, earthy, woody
XMW1123*411	Benzene, 2-ethyl-1,4-dimethyl-	1758-88-9	1076	C10H14	134	119	134.11	Aromatics	-
XMW1116*183	4-Hexen-1-ol, (E)-	928-92-7	883	C6H12O	67	69	100.089	Alcohol	green, herbal, musty, tomato, metallic
NMW0065*092	Bicyclo[2.2.1]heptan-2-ol, 1,7,7-trimethyl-, (1S-endo)-	464-45-9	1170	C10H18O	95	110	154.136	Terpenoids	pine, woody, camphor
NMW0075*093	Cyclohexanol, 1-methyl-4-(1-methylethylidene)-	586-81-2	1197	C10H18O	93	121	154.136	Terpenoids	terpineol, lilac
NMW0078*258	Benzene, 1-methyl-3-nitro-	99-08-1	1200	C7H7NO2	91	137	137.048	Nitrogen compounds	-
NMW0083*258	Benzene, 1-methyl-4-nitro-	99-99-0	1212	C7H7NO2	91	137	137.048	Nitrogen compounds	-
KMW0701*135	2-Naphthalenemethanol, 1,2,3,4,4a,5,6,7-octahydro-.alpha.,.alpha.,4a,8-tetramethyl-, (2R-cis)-	1209-71-8	1631	C15H26O	189	204	222.198	Terpenoids	waxy, sweet
KMW0686*322	2-Propenoic acid, 3-phenyl-, ethyl ester, (E)-	4192-77-2	1463	C11H12O2	131	103	176.084	Ester	floral, honey, balsamic
KMW0679*301	2-Propenoic acid, 3-phenyl-, methyl ester, (E)-	1754-62-7	1379	C10H10O2	131	103	162.068	Ester	sweet, balsamic, strawberry, cherry
XMW1310*106	Isobutyl isovalerate	589-59-3	1005	C9H18O2	85	57	158.131	Ester	sweet, fruity, apple, raspberry, green, banana
KMW0606*061	.alpha.-Muurolene	10208-80-7	1499	C15H24	161	105	204.188	Terpenoids	woody
KMW0614*066	Cubenene	29837-12-5	1532	C15H24	119	105	204.188	Terpenoids	spicy, fruity, mango
KMW0616*152	Naphthalene, 1,2,3,4,4a,5,6,8a-octahydro-7-methyl-4-methylene-1-(1-methylethyl)-, (1.alpha.,4a.beta.,8a.alpha.)-	39029-41-9	1513	C15H24	204	161	204.188	Terpenoids	herbal, woody
KMW0617*378	Cyclohexanemethanol, 4-ethenyl-.alpha.,.alpha.,4-trimethyl-3-(1-methylethenyl)-, [1R-(1.alpha.,3.alpha.,4.beta.)]-	639-99-6	1549	C15H26O	59	93	222.198	Terpenoids	green, woody, spicy, rose
KMW0618*064	δ-cadinene	483-76-1	1524	C15H24	189	161	204.188	Terpenoids	thyme, herbal, woody, dry
KMW0624*381	Cis-Nerolidol	3790-78-1	1544	C15H26O	93	123	222.198	Terpenoids	waxy, floral
KMW0626*065	Naphthalene, 1,2,3,4-tetrahydro-1,6-dimethyl-4-(1-methylethyl)-, (1S-cis)-	483-77-2	1523	C15H22	159	129	202.172	Terpenoids	herbal, spice
KMW0630*381	1,6,10-Dodecatrien-3-ol, 3,7,11-trimethyl-, (E)-	40716-66-3	1567.71888028589	C15H26O	93	123	222.198	Terpenoids	floral, green, citrus, woody, waxy
KMW0673*380	.alpha.-Cadinol	481-34-5	1653	C15H26O	119	41	222.198	Terpenoids	herbal, woody
KMW0638*142	Geranyl isovalerate	109-20-6	1606	C15H26O2	136	121	238.193	Ester	green, fruity, apple, blueberry, pineapple
KMW0644*118	1H-Cycloprop[e]azulen-7-ol, decahydro-1,1,7-trimethyl-4-methylene-, [1ar-(1a.alpha.,4a.alpha.,7.beta.,7a.beta.,7b.alpha.)]-	6750-60-3	1576	C15H24O	159	177	220.183	Terpenoids	earthy, herbal, fruity
KMW0645*133	Levomenol	23089-26-1	1695	C15H26O	109	119	222.198	Terpenoids	fruity, nutty, coconut
KMW0650*382	β-CARYOPHYLLENE ALCOHOL	472-97-9	1568	C15H26O	111	123	222.198	Terpenoids	warm, woody, moss, spicy, earthy
KMW0655*379	5-Azulenemethanol, 1,2,3,3a,4,5,6,7-octahydro-.alpha.,.alpha.,3,8-tetramethyl-, [3S-(3.alpha.,3a.beta.,5.alpha.)]-	22451-73-6	1667	C15H26O	135	81	222.198	Terpenoids	spicy
KMW0661*133	.alpha.-Bisabolol	515-69-5	1684	C15H26O	109	119	222.198	Terpenoids	mild, floral, peppery, balsamic, clean
KMW0672*289	Naphthalene, 2,6-dimethyl-	581-42-0	1411.85567010309	C12H12	156	141	156.094	Aromatics	grassy
NMW0089*116	6-Octen-1-ol, 3,7-dimethyl-, (R)-	1117-61-9	1220	C10H20O	69	41	156.151	Terpenoids	citronella oil, rose, leafy, oily, petal
NMW0091*117	8-Azabicyclo[3.2.1]octan-3-ol, 8-methyl-, endo-	120-29-6	1204.64613722312	C8H15NO	96	82	141.115	Alcohol	-
NMW0097*117	8-Azabicyclo[3.2.1]octan-3-ol, 8-methyl-, exo-	135-97-7	1234	C8H15NO	96	82	141.115	Alcohol	-
XMW0948*363	Valerena-4,7(11)-diene	351222-66-7	1460	C15H24	105	91	204.188	Terpenoids	-
NMW0195*057	2-Propen-1-ol, 3-phenyl-, acetate, (E)-	21040-45-9	1446	C11H12O2	115	134	176.084	Ester	sweet, floral, spicy, balsamic
NMW0198*431	Naphthalene, 1,2-dimethyl-	573-98-8	1452	C12H12	141	156	156.094	Aromatics	-
NMW0200*147	1,6,10-Dodecatriene, 7,11-dimethyl-3-methylene-	77129-48-7	1458	C15H24	69	41	204.188	Terpenoids	-
XMW0967*361	(1R,5S)-1,8-Dimethyl-4-(propan-2-ylidene)spiro[4.5]dec-7-ene	28400-12-6	1515	C15H24	136	121	204.188	Terpenoids	-
NMW0206*363	(1R,9R,E)-4,11,11-Trimethyl-8-methylenebicyclo[7.2.0]undec-4-ene	68832-35-9	1466	C15H24	105	91	204.188	Terpenoids	-
XMW0965*143	(1S,5S)-2-Methyl-5-((R)-6-methylhept-5-en-2-yl)bicyclo[3.1.0]hex-2-ene	159407-35-9	1394	C15H24	119	93	204.188	Hydrocarbons	-
XMW0962*110	Butanoic acid, 2-methyl-, phenylmethyl ester	56423-40-6	1392	C12H16O2	91	108	192.115	Ester	-
XMW0943*425	Undecane, 3,5-dimethyl-	17312-81-1	1207	C13H28	71	57	184.219	Hydrocarbons	-
NMW0189*132	Ethanone, 1-(2-hydroxy-4-methoxyphenyl)-	552-41-0	1450.71306332002	C9H10O3	166	151	166.063	Ketone	-
NMW0227*137	(Z)-1-Methyl-4-(6-methylhept-5-en-2-ylidene)cyclohex-1-ene	13062-00-5	1515	C15H24	93	119	204.188	Terpenoids	-
NMW0229*271	2-Naphthalenol	135-19-3	1523.26968973747	C10H8O	115	116	144.058	Phenol	-
XMW0938*028	3-Nonen-5-yne, 4-ethyl-, (E)-	74744-60-8	1126	C11H18	93	79	150.141	Hydrocarbons	-
XMW0937*348	(1R,5S,6R)-2,7,7-Trimethylbicyclo[3.1.1]hept-2-en-6-yl acetate	67999-48-8	1262	C12H18O2	119	109	194.131	Ester	-
XMW0926*080	Ethanone, 1-(2,4-dimethylphenyl)-	89-74-7	1253	C10H12O	133	105	148.089	Ketone	floral, woody, sweet, mimosa, minty
NMW0243*391	4-Methoxycinnamaldehyde	1963-36-6	1576.49164677804	C10H10O2	131	162	162.068	Aldehyde	spicy, cinnamon, sweet, cherry, vanilla, floral
NMW0188*446	2-Propenoic acid, 3-phenyl-	621-82-9	1427.5271273558	C9H8O2	147	148	148.052	Acid	balsamic, sweet, storax
NMW0107*238	Isoquinoline	119-65-3	1266.07239330092	C9H7N	129	102	129.058	Heterocyclic compound	sweet, balsamic, herbal, benzaldehyde, anisic
NMW0142*081	Cyclohexanol, 1-methyl-4-(1-methylethylidene)-, acetate	10235-63-9	1341	C12H20O2	121	136	196.146	Ester	-
NMW0109*224	1,2-Benzenediol, 3-methyl-	488-17-5	1264	C7H8O2	78	124	124.052	Alcohol	-
NMW0115*091	Anethole	104-46-1	1287	C10H12O	148	147	148.089	Ether	sweet, exotic, flowery, stewed
NMW0120*045	Phenol, p-tert-butyl-	98-54-4	1294.21934089681	C10H14O	135	150	150.104	Phenol	oakmoss, leathery
NMW0122*338	Geranyl formate	105-86-2	1301	C11H18O2	67	69	182.131	Ester	fresh, rose, neroli, tea, rose, green
NMW0126*047	2-Propen-1-ol, 3-phenyl-, (E)-	4407-36-7	1310	C9H10O	92	91	134.073	Alcohol	sweet, balsamic, hyacinth, spicy, green, powdery, cinnamyl
XMW1069*313	Butanoic acid, 3-hexenyl ester, (E)-	53398-84-8	1185	C10H18O2	67	82	170.131	Ester	-
NMW0141*052	2,7-Octadiene-1,6-diol, 2,6-dimethyl-, (E)-	75991-61-6	1339	C10H18O2	71	67	170.131	Terpenoids	-
NMW0144*311	Neric acid	4613-38-1	1344	C10H16O2	41	69	168.115	Terpenoids	-
NMW0149*311	Geranic acid	459-80-3	1356.3224737714	C10H16O2	41	69	168.115	Terpenoids	green
NMW0152*052	2,7-Octadiene-1,6-diol, 2,6-dimethyl-	64142-78-5	1361	C10H18O2	71	67	170.131	Terpenoids	-
NMW0173*452	Benzoic acid, 2,6-dihydroxy-	303-07-1	1397	C7H6O4	136	154	154.027	Acid	-
NMW0181*289	Naphthalene, 1,6-dimethyl-	575-43-9	1422	C12H12	156	141	156.094	Aromatics	-
XMW0981*126	Butanoic acid, 3-methyl-, 2-phenylethyl ester	140-26-1	1491	C13H18O2	104	57	206.131	Ester	floral, fruity, sweet, rose, peach, apricot
KMW0603*061	Germacrene D	23986-74-5	1481	C15H24	161	105	204.188	Terpenoids	woody, spice
KMW0596*059	Alloaromadendrene	25246-27-9	1461	C15H24	204	189	204.188	Terpenoids	woody
KMW0230*229	3-Octen-2-one	1669-44-9	1040	C8H14O	55	111	126.104	Ketone	earthy, spicy, herbal, sweet, mushroom, hay, blueberry
KMW0595*084	1,3-Cyclohexadiene, 5-(1,5-dimethyl-4-hexenyl)-2-methyl-, [S-(R*,S*)]-	495-60-3	1495	C15H24	119	93	204.188	Terpenoids	spice, fresh, sharp
KMW0313*112	Cyclohexanone, 5-methyl-2-(1-methylethyl)-, trans-	89-80-5	1154	C10H18O	112	69	154.136	Terpenoids	minty
KMW0319*031	7-Oxabicyclo[4.1.0]heptane, 1-methyl-4-(1-methylethenyl)-	1195-92-2	1133	C10H16O	137	109	152.12	Terpenoids	fresh, citrus, minty, spearmint, herbal
XMW2344*293	Quinoline, 2,4-dimethyl-	1198-37-4	1451.57232704403	C11H11N	142	156	157.089	Heterocyclic compound	-
KMW0327*031	Limonene oxide, trans-	4959-35-7	1138	C10H16O	137	109	152.12	Terpenoids	fresh, citrus
KMW0333*453	endo-fenchol	14575-74-7	1114	C10H18O	93	80	154.136	Alcohol	camphor
KMW0338*263	2-Nonenal, (E)-	18829-56-6	1161.20597652081	C9H16O	55	70	140.12	Aldehyde	fatty, green, cucumber, aldehydic, citrus
KMW0342*396	Citronellal	106-23-0	1154.55032119914	C10H18O	154	55	154.136	Terpenoids	sweet, dry, floral, herbal, waxy, aldehydic, citrus
KMW0345*032	2,6-Nonadienal, (E,Z)-	557-48-2	1154.74919957311	C9H14O	70	41	138.104	Aldehyde	cucumber, green
KMW0357*284	Bicyclo[2.2.1]heptan-2-ol, 2,3,3-trimethyl-	465-31-6	1148	C10H18O	111	69	154.136	Terpenoids	menthol, musty, camphor
KMW0359*429	Phenol, 3-ethyl-	620-17-7	1169	C8H10O	122	107	122.073	Phenol	musty
KMW0360*095	Levomenthol	2216-51-5	1176.9394261424	C10H20O	71	81	156.151	Terpenoids	minty
KMW0361*138	Benzaldehyde, 4-ethyl-	4748-78-1	1180	C9H10O	133	134	134.073	Aldehyde	bitter, almond, sweet, anisic
KMW0378*036	Ethanone, 1-(4-methylphenyl)-	122-00-9	1183	C9H10O	119	91	134.073	Ketone	green, pea, bell pepper, galbanum
XMW2429*059	Patchoulene	1405-16-9	1467	C15H24	204	189	204.188	Terpenoids	-
KMW0303*301	2-Propenoic acid, 3-phenyl-, methyl ester	103-26-4	1389.34290447267	C10H10O2	131	103	162.068	Ester	sweet, balsamic, strawberry, cherry, cinnamon
KMW0299*025	trans-Rose oxide	876-18-6	1121	C10H18O	139	69	154.136	Terpenoids	floral
KMW0271*194	Phenol, 3-methyl-	108-39-4	1075.42918454936	C7H8O	108	107	108.058	Phenol	smoky, petroleum
KMW0241*014	Pyrazine, 2-ethyl-3-methyl-	15707-23-0	1004	C7H10N2	122	121	122.084	Heterocyclic compound	nutty, peanut, musty, corn, raw, earthy, bread
KMW0247*257	.beta.-Phellandrene	555-10-2	1031	C10H16	93	77	136.125	Terpenoids	terpenic, herbal
KMW0264*022	Pyrazine, 3-ethyl-2,5-dimethyl-	13360-65-1	1081	C8H12N2	135	136	136.1	Heterocyclic compound	potato, cocoa, roasted, nutty
XMW2700*146	1,2,4-Metheno-1H-indene, octahydro-1,7a-dimethyl-5-(1-methylethyl)-, [1S-(1.alpha.,2.alpha.,3a.beta.,4.alpha.,5.alpha.,7a.beta.,8S*)]-	22469-52-9	1368	C15H24	93	161	204.188	Terpenoids	-
KMW0273*027	Benzene, 1,2,4,5-tetramethyl-	95-93-2	1107	C10H14	134	119	134.11	Aromatics	rancid, sweet
KMW0297*088	trans-Linalool oxide (furanoid)	34995-77-2	1075.2401280683	C10H18O2	59	94	170.131	Heterocyclic compound	flowery
XMW2699*312	Naphthalene, 1,6,7-trimethyl-	2245-38-7	1565	C13H14	155	169	170.11	Aromatics	earthy
XMW2686*253	1-(5-Methyl-2-pyrazinyl)-1-ethanone	22047-27-4	1091	C7H8N2O	66	93	136.064	Ketone	popcorn
KMW0280*139	3,5-Octadien-2-one	38284-27-4	1091	C8H12O	95	43	124.089	Ketone	fruity, fatty, mushroom
XMW2677*321	Naphthalene, 1,2,3,4-tetrahydro-1,5,7-trimethyl-	21693-55-0	1250	C13H18	159	174	174.141	Aromatics	-
KMW0290*024	Hotrienol	20053-88-7	1106	C10H16O	82	71	152.12	Alcohol	hyacinth
XMW2490*445	2-Hexenoic acid, ethyl ester	1552-67-6	1041	C8H14O2	99	69	142.099	Ester	rummy, fruity, green, sweet, juicy
KMW0385*093	Cyclohexanol, 2-methyl-5-(1-methylethenyl)-	619-01-2	1196	C10H18O	93	121	154.136	Terpenoids	minty, spice
KMW0386*281	cis-Dihydrocarvone	3792-53-8	1195	C10H16O	120	135	152.12	Terpenoids	herbal, warm
KMW0388*282	Carveol	99-48-9	1219	C10H16O	83	152	152.12	Terpenoids	minty, spearmint, cool, green, herbal, caraway, spicy
XMW1350*312	Naphthalene, 2,3,6-trimethyl-	829-26-5	1550	C13H14	155	169	170.11	Aromatics	fruity, dry
XMW1401*042	n-Valeric acid cis-3-hexenyl ester	35852-46-1	1237	C11H20O2	82	67	184.146	Ester	green, fruity, apple, pear, kiwi, unripe, banana, tropical
KMW0537*371	Cyclohexane, 1-ethenyl-1-methyl-2,4-bis(1-methylethenyl)-, (1.alpha.,2.beta.,4.beta.)-	33880-83-0	1398	C15H24	68	81	204.188	Terpenoids	herbal, waxy, fresh
KMW0543*035	(3R,6R)-2,2,6-Trimethyl-6-vinyltetrahydro-2H-pyran-3-ol	14009-71-3	1171	C10H18O2	68	59	170.131	Heterocyclic compound	citrus, green
KMW0548*108	1H-Cycloprop[e]azulene, 1a,2,3,4,4a,5,6,7b-octahydro-1,1,4,7-tetramethyl-, [1aR-(1a.alpha.,4.alpha.,4a.beta.,7b.alpha.)]-	489-40-7	1409	C15H24	204	189	204.188	Terpenoids	woody, balsamic
KMW0555*366	trans-.alpha.-Bergamotene	13474-59-4	1435	C15H24	119	93	204.188	Terpenoids	woody, warm, tea
KMW0556*369	Naphthalene, decahydro-4a-methyl-1-methylene-7-(1-methylethenyl)-, [4aR-(4a.alpha.,7.alpha.,8a.beta.)]-	17066-67-0	1486	C15H24	204	105	204.188	Terpenoids	herbal
XMW1351*361	(3aS,8aS)-6,8a-Dimethyl-3-(propan-2-ylidene)-1,2,3,3a,4,5,8,8a-octahydroazulene	395070-76-5	1532	C15H24	136	121	204.188	Terpenoids	-
KMW0566*060	Naphthalene, decahydro-4a-methyl-1-methylene-7-(1-methylethylidene)-, (4aR-trans)-	515-17-3	1479	C15H24	189	133	204.188	Terpenoids	woody
KMW0530*352	Geranyl acetate	105-87-3	1384.01098901099	C12H20O2	93	69	196.146	Terpenoids	lemon
KMW0570*339	2-Dodecenal, (E)-	20407-84-5	1468	C12H22O	84	96	182.167	Aldehyde	citrus, metallic, mandarin, orange, waxy, aldehydic
KMW0572*446	trans-Cinnamic acid	140-10-3	1451	C9H8O2	147	148	148.052	Acid	balsamic, sweet, storax
KMW0576*365	Aromandendrene	489-39-4	1440	C15H24	133	161	204.188	Terpenoids	woody
KMW0582*151	.beta.-Guaiene	88-84-6	1490	C15H24	91	105	204.188	Terpenoids	sweet, woody, dry, guaiacwood, spicy, powdery
XMW1342*431	Naphthalene, 1,4-dimethyl-	571-58-4	1436	C12H12	141	156	156.094	Aromatics	-
KMW0590*083	Naphthalene, 1,2,3,5,6,7,8,8a-octahydro-1,8a-dimethyl-7-(1-methylethenyl)-, [1R-(1.alpha.,7.beta.,8a.alpha.)]-	4630-07-3	1492	C15H24	105	161	204.188	Terpenoids	sweet, fresh, citrus, grapefruit, woody, orange, asprin, dry, green, oily
KMW0533*241	Indole, 3-methyl-	83-34-1	1391.79063360881	C9H9N	130	131	131.073	Heterocyclic compound	animalic, fecal, indole, civet
KMW0528*355	Hexanoic acid, 3-hexenyl ester, (Z)-	31501-11-8	1380	C12H22O2	67	82	198.162	Ester	fruity, green, waxy, pear, winey, tropical, grassy, pineapple
KMW0480*050	trans-Geranic acid methyl ester	1189-09-9	1322	C11H18O2	69	41	182.131	Terpenoids	flowery, green, fruity
KMW0396*314	2-Octenoic acid, ethyl ester	2351-90-8	1243	C10H18O2	55	125	170.131	Ester	fruity, green, pineapple, pear skin, waxy, juicy
KMW0428*107	2-Cyclohexen-1-one, 3-methyl-6-(1-methylethyl)-	89-81-6	1261.16504854369	C10H16O	95	110	152.12	Terpenoids	herbal, minty, camphor, medicinal
KMW0430*116	Citronellol	106-22-9	1228	C10H20O	69	41	156.151	Terpenoids	floral, rose, lime
KMW0444*279	Carvone	99-49-0	1242	C10H14O	54	82	150.104	Terpenoids	minty, licorice
KMW0447*285	3,6-Octadien-1-ol, 3,7-dimethyl-, (Z)-	5944-20-7	1240	C10H18O	93	69	154.136	Terpenoids	-
KMW0467*077	Cinnamaldehyde, (E)-	14371-10-9	1270	C9H8O	131	103	132.058	Aldehyde	sweet, spice, candy, cinnamon, warm
KMW0478*147	cis-.beta.-Farnesene	28973-97-9	1444	C15H24	69	41	204.188	Terpenoids	citrus, green
KMW0482*049	2,4-Decadienal, (E,E)-	25152-84-5	1320.077	C10H16O	152	81	152.12	Aldehyde	dusty, waxy, oily, soapy
KMW0513*053	2-Undecenal	2463-77-6	1367	C11H20O	70	41	168.151	Aldehyde	fresh, fruity, orange, peel
KMW0522*146	Copaene	3856-25-5	1376	C15H24	93	161	204.188	Terpenoids	woody, spicy, honey
NMW0246*391	trans-4-Methoxycinnamaldehyde	24680-50-0	1570	C10H10O2	131	162	162.068	Aldehyde	spicy, floral, sweet, cinnamon, cherry, vanilla
XMW0902*261	2,6-Dimethyl-2-trans-6-octadiene	2609-23-6	993	C10H18	69	41	138.141	Terpenoids	-
NMW0261*318	Naphthalene, 1-nitro-	86-57-7	1612	C10H7NO2	127	115	173.048	Nitrogen compounds	-
NMW0264*302	2-Propenoic acid, 3-(3-hydroxyphenyl)-	588-30-7	1621	C9H8O3	118	164	164.047	Acid	-
XMW0186*139	3,5-Octadien-2-one, (E,E)-	30086-02-3	1073	C8H12O	95	43	124.089	Ketone	fruity, green, grassy
WAMW1799*181	2-Pentenoic acid	626-98-2	873	C5H8O2	55	41	100.052	Acid	pungent, fatty
WAMW1895*260	2,4-Nonadienal	6750-03-4	1214	C9H14O	81	41	138.104	Aldehyde	fatty, green, cucumber
XMW0157*063	(2R,3R,6S)-6-Isopropyl-3-methyl-2-(prop-1-en-2-yl)-3-vinylcyclohexanone	39020-72-9	1498	C15H24O	150	177	220.183	Terpenoids	-
WAMW2190*095	dl-Menthol	89-78-1	1173	C10H20O	71	81	156.151	Terpenoids	pepperminty, cool, woody
XMW0143*108	1H-3a,7-Methanoazulene, 2,3,4,7,8,8a-hexahydro-3,6,8,8-tetramethyl-, [3R-(3.alpha.,3a.beta.,7.beta.,8a.alpha.)]-	469-61-4	1411	C15H24	204	189	204.188	Terpenoids	woody, cedary, sweet, fresh
WAMW2199*418	Phenol, 2,6-dimethoxy-	91-10-1	1355	C8H10O3	111	139	154.063	Phenol	smoky, phenol, balsamic, bacon, powdery, woody
WAMW2219*199	4-Heptenal, (E)-	929-22-6	905	C7H12O	41	68	112.089	Aldehyde	-
WMW0003*364	Naphthalene, 1,2,3,5,6,7,8,8a-octahydro-1,8a-dimethyl-7-(1-methylethenyl)-, [1S-(1.alpha.,7.alpha.,8a.alpha.)]-	10219-75-7	1494	C15H24	107	161	204.188	Terpenoids	-
WMW0004*054	Ylangene	14912-44-8	1372	C15H24	119	93	204.188	Terpenoids	-
WMW0008*362	Longifolene	475-20-7	1406	C15H24	161	204	204.188	Terpenoids	sweet, woody, rose, medicinal, fir, needle
WMW0010*371	Cyclohexane, 1-ethenyl-1-methyl-2,4-bis(1-methylethenyl)-, [1S-(1.alpha.,2.beta.,4.beta.)]-	515-13-9	1391	C15H24	68	81	204.188	Terpenoids	sweet
XMW0192*015	(+)-4-Carene	29050-33-7	1009	C10H16	79	121	136.125	Terpenoids	-
XMW0196*292	Decane, 4-methyl-	2847-72-5	1060	C11H24	71	156	156.188	Hydrocarbons	pungent
XMW0241*041	Undecane, 4,8-dimethyl-	17301-33-6	1212	C13H28	57	71	184.219	Hydrocarbons	-
WAMW0579*442	2-Acetyl-5-methylthiophene	13679-74-8	1157	C7H8OS	125	140	140.03	Heterocyclic compound	sweet, spicy, honey, hawthorn, almond, acacia, hyacinth, caramel, graham, cracker
WAMW0630*017	Cyclohexene, 1-methyl-5-(1-methylethenyl)-, (R)-	1461-27-4	1027	C10H16	68	93	136.125	Terpenoids	-
XMW0242*426	Undecane, 3,9-dimethyl-	17301-31-4	1240	C13H28	99	85	184.219	Hydrocarbons	-
XMW0238*041	Undecane, 4,4-dimethyl-	17312-68-4	1216	C13H28	57	71	184.219	Hydrocarbons	-
XMW0197*058	(1S,4S,4aS)-1-Isopropyl-4,7-dimethyl-1,2,3,4,4a,5-hexahydronaphthalene	267665-20-3	1458	C15H24	161	105	204.188	Terpenoids	-
WAMW0788*178	Cyclopentanone, 3-methyl-	1757-42-2	851	C6H10O	42	69	98.073	Ketone	roasted, beefy
XMW0234*366	cis-.alpha.-Bergamotene	18252-46-5	1415	C15H24	119	93	204.188	Terpenoids	-
XMW0216*063	(2S,3S,6S)-6-Isopropyl-3-methyl-2-(prop-1-en-2-yl)-3-vinylcyclohexanone	21698-44-2	1503	C15H24O	150	177	220.183	Terpenoids	-
XMW0202*261	cis-2,6-Dimethyl-2,6-octadiene	2492-22-0	997	C10H18	69	41	138.141	Hydrocarbons	-
XMW0200*375	Tetradecane, 4-methyl-	25117-24-2	1459	C15H32	71	169	212.25	Hydrocarbons	-
WMW0023*011	(1R)-2,6,6-Trimethylbicyclo[3.1.1]hept-2-ene	7785-70-8	936.472424557752	C10H16	93	91	136.125	Terpenoids	harsh, terpene, aromatic, minty
WMW0024*040	Bicyclo[3.1.1]hept-3-en-2-one, 4,6,6-trimethyl-	80-57-9	1205	C10H14O	107	135	150.104	Terpenoids	camphor, menthol, celery
WMW0223*365	Cedrene	11028-42-5	1422	C15H24	133	161	204.188	Terpenoids	cedarwood, woody
WMW0179*400	L-Fenchone	7787-20-4	1103	C10H16O	80	69	152.12	Terpenoids	camphor, herbal, earthy, woody
WMW0182*073	9,12,15-Octadecatrienoic acid, methyl ester	7361-80-0	2086	C19H32O2	79	95	292.24	Ester	bland
WMW0196*086	Lilac aldehyde C	53447-48-6	1167	C10H16O2	153	55	168.115	Aldehyde	sweet, flowery
WMW0215*018	.beta.-Ocimene	13877-91-3	1037	C10H16	93	91	136.125	Terpenoids	apple, pear, fruity
XMW0003*298	Phenol, 2,4-dichloro-	120-83-2	1171	C6H4Cl2O	63	126	161.964	Phenol	-
XMW0108*356	2,4-Dimethyldodecane	6117-99-3	1313	C14H30	85	71	198.235	Hydrocarbons	-
XMW0004*119	Bicyclo[3.1.1]heptane, 6,6-dimethyl-2-methylene-, (1S)-	18172-67-3	979.707876890976	C10H16	41	93	136.125	Terpenoids	dry, woody, fresh, pine, hay, green, resinous
XMW0041*326	Benzene, 1,2-dimethoxy-4-(1-propenyl)-	93-16-3	1492	C11H14O2	178	163	178.099	Ether	spicy, clove, blossom, carnation, woody
XMW0009*064	Naphthalene, 1,2,4a,5,8,8a-hexahydro-4,7-dimethyl-1-(1-methylethyl)-, [1S-(1.alpha.,4a.beta.,8a.alpha.)]-	523-47-7	1518	C15H24	189	161	204.188	Terpenoids	green, woody
XMW0012*064	Naphthalene, 1,2,4a,5,6,8a-hexahydro-4,7-dimethyl-1-(1-methylethyl)-, [1S-(1.alpha.,4a.beta.,8a.alpha.)]-	24406-05-1	1538	C15H24	189	161	204.188	Terpenoids	woody, dry
XMW0015*217	Benzaldehyde, 4-methyl-	104-87-0	1084.21052631579	C8H8O	91	119	120.058	Aldehyde	fruity, cherry, deep, phenol
XMW0038*293	Quinoline, 2,7-dimethyl-	93-37-8	1423	C11H11N	142	156	157.089	Heterocyclic compound	-
XMW0033*143	(1R,3aS,4aS,8aS)-1,4,4,6-Tetramethyl-1,2,3,3a,4,4a,7,8-octahydrocyclopenta[1,4]cyclobuta[1,2]benzene	94535-52-1	1403	C15H24	119	93	204.188	Terpenoids	-
WMW0146*427	.alpha.-Maaliene	489-28-1	1443	C15H24	107	119	204.188	Terpenoids	-
XMW0110*356	Dodecane, 4,6-dimethyl-	61141-72-8	1325	C14H30	85	71	198.235	Hydrocarbons	-
WMW0064*269	2-Nonen-1-ol, (E)-	31502-14-4	1168.12834224599	C9H18O	79	82	142.136	Alcohol	waxy, green, violet, melon
WMW0046*419	trans-2-Undecen-1-ol	75039-84-8	1365	C11H22O	57	68	170.167	Alcohol	floral, rose, waxy, fresh, fruity
XMW0136*357	4-Isopropyl-6-methyl-1-methylene-1,2,3,4-tetrahydronaphthalene	50277-34-4	1563	C15H20	157	142	200.157	Terpenoids	-
WMW0048*264	6-Nonenal, (E)-	2277-20-5	1124	C9H16O	112	41	140.12	Aldehyde	-
WMW0050*333	2(4H)-Benzofuranone, 5,6,7,7a-tetrahydro-4,4,7a-trimethyl-, (R)-	17092-92-1	1532	C11H16O2	124	152	180.115	Ester	musky, coumarin
WMW0061*138	Benzaldehyde, 2-ethyl-	22927-13-5	1176	C9H10O	133	134	134.073	Aldehyde	nutty, roasted
WMW0062*268	3-Nonen-1-ol, (Z)-	10340-23-5	1154.15549597855	C9H18O	124	41	142.136	Alcohol	fresh, waxy, green, melon, rind, tropical, mushroom
WMW0065*270	(6Z)-Nonen-1-ol	35854-86-5	1171	C9H18O	124	67	142.136	Alcohol	fresh, green, melon, waxy, honeydew, cantaloupe, cucumber, clean
XMW0112*060	Naphthalene, 1,2,4a,5,8,8a-hexahydro-4,7-dimethyl-1-(1-methylethyl)-, (1.alpha.,4a.beta.,8a.alpha.)-(.+/-.)-	5951-61-1	1482	C15H24	189	133	204.188	Terpenoids	-
WMW0081*013	cis-2-(2-Pentenyl)furan	70424-13-4	1002	C9H12O	107	136	136.089	Heterocyclic compound	-
XMW0127*016	o-Cymene	527-84-4	1022	C10H14	119	134	134.11	Terpenoids	gasoline
WMW0100*268	3-Nonen-1-ol, (E)-	10339-61-4	1143	C9H18O	124	41	142.136	Alcohol	green, waxy, melon, cucumber
XMW0257*415	4-Pyridinecarboxylic acid, ethyl ester	1570-45-2	1201	C8H9NO2	106	78	151.063	Ester	-
XMW0264*152	Bicyclo[4.4.0]dec-1-ene, 2-isopropyl-5-methyl-9-methylene-	150320-52-8	1507	C15H24	204	161	204.188	Terpenoids	-
XMW0662*082	Naphthalene, 2-methyl-	91-57-6	1297	C11H10	142	141	142.078	Aromatics	sweet, floral, woody
XMW0661*252	4-Hydroxy-2-methylbenzaldehyde	41438-18-0	1423	C8H8O2	39	77	136.052	Aldehyde	-
QWMW0266*441	2,3-Diethylpyrazine	15707-24-1	1088	C8H12N2	121	135	136.1	Heterocyclic compound	burnt, caramel, chemical, mothball, prickling, roasted, hazelnut
QWMW0293*328	2,3-Dimethyl-5-isopentylpyrazine	18450-01-6	1332	C11H18N2	135	122	178.147	Heterocyclic compound	caramel, coffee, sweet
QWMW0409*415	Ethyl nicotinate	614-18-6	1218	C8H9NO2	106	78	151.063	Ester	grain, perfumy, paper
XMW0705*403	2-Naphthalenemethanol, 1,2,3,4,4a,5,6,8a-octahydro-.alpha.,.alpha.,4a,8-tetramethyl-, [2R-(2.alpha.,4a.alpha.,8a.beta.)]-	473-16-5	1653	C15H26O	59	149	222.198	Terpenoids	-
QWMW0433*269	2-Nonen-1-ol, (Z)-	41453-56-9	1162	C9H18O	79	82	142.136	Alcohol	green, waxy, melon
XMW0591*037	Nonane, 2-methyl-5-propyl-	31081-17-1	1190	C13H28	126	85	184.219	Hydrocarbons	-
XMW0700*060	4a,8-Dimethyl-2-(prop-1-en-2-yl)-1,2,3,4,4a,5,6,7-octahydronaphthalene	103827-22-1	1492	C15H24	189	133	204.188	Terpenoids	-
XMW0717*036	Ethanone, 1-(2-methylphenyl)-	577-16-2	1173	C9H10O	119	91	134.073	Ketone	sweet, hawthorn, powdery, anisic, coumarin, phenol, burnt, nutty, honey
XMW0534*040	Bicyclo[3.1.1]hept-3-en-2-one, 4,6,6-trimethyl-, (1S)-	1196-01-6	1204	C10H14O	107	135	150.104	Terpenoids	spicy, minty, camphor
XMW0819*058	cis-Muurola-4(15),5-diene	157477-72-0	1463	C15H24	161	105	204.188	Terpenoids	-
NMW0266*103	.beta.-Asarone	5273-86-9	1628	C12H16O3	208	193	208.11	Ether	-
NMW0268*302	2-Propenoic acid, 3-(2-hydroxyphenyl)-	583-17-5	1630	C9H8O3	118	164	164.047	Acid	-
NMW0275*103	Isoelemicin	487-12-7	1645	C12H16O3	208	193	208.11	Ether	-
XMW0842*458	4aH-Cycloprop[e]azulen-4a-ol, decahydro-1,1,4,7-tetramethyl-, [1aR-(1a.alpha.,4.beta.,4a.beta.,7.alpha.,7a.beta.,7b.alpha.)]-	5986-49-2	1568	C15H26O	161	122	222.198	Terpenoids	-
XMW0822*056	(1R,2S,6S,7S,8S)-8-Isopropyl-1-methyl-3-methylenetricyclo[4.4.0.02,7]decane-rel-	18252-44-3	1432	C15H24	161	105	204.188	Terpenoids	-
NMW0319*423	2,6,10-Dodecatrienal, 3,7,11-trimethyl-, (E,E)-	502-67-0	1737	C15H24O	69	84	220.183	Terpenoids	-
XMW0720*417	cis-p-Mentha-2,8-dien-1-ol	3886-78-0	1133	C10H16O	134	91	152.12	Terpenoids	-
XMW0791*451	Phenol, 4-methyl-2-nitro-	119-33-5	1250	C7H7NO3	153	77	153.043	Phenol	-
XMW0764*131	(S)-(-)-(4-Isopropenyl-1-cyclohexenyl)methanol	18457-55-1	1312	C10H16O	68	79	152.12	Terpenoids	-
NMW0382*346	trans-Ferulic acid	537-98-4	1871	C10H10O4	179	133	194.058	Acid	-
XMW0746*118	(1R,2R,4S,6S,7S,8S)-8-Isopropyl-1-methyl-3-methylenetricyclo[4.4.0.02,7]decan-4-ol	124753-76-0	1586	C15H24O	159	177	220.183	Terpenoids	-
NMW0394*346	2-Propenoic acid, 3-(4-hydroxy-3-methoxyphenyl)-	1135-24-6	1897	C10H10O4	179	133	194.058	Acid	-
XMW0528*262	Thiophene, 2-butyl-	1455-20-5	1069	C8H12S	97	98	140.066	Heterocyclic compound	fruity, floral, milky, fried, chicken
QWMW1175*149	Phenol, 2,5-dimethyl-	95-87-4	1151	C8H10O	107	122	122.073	Phenol	sweet, naphthyl, phenol, smoky, bacon
XMW0389*382	Caryophyllenyl alcohol	913176-41-7	1574	C15H26O	111	123	222.198	Terpenoids	-
QWMW1238*308	Carvone oxide, cis-	18383-49-8	1263	C10H14O2	67	55	166.099	Terpenoids	sweet, caraway, minty, spearmint, spicy
XMW0366*027	Benzene, 1,2,3,5-tetramethyl-	527-53-7	1117	C10H14	134	119	134.11	Aromatics	-
XMW0312*006	Ethylbenzene	100-41-4	862.672	C8H10	91	106	106.078	Aromatics	-
XMW0307*006	p-Xylene	106-42-3	871.104	C8H10	91	106	106.078	Aromatics	strong, sweetish
XMW0295*246	Benzene, 1-methyl-3-(1-methylethenyl)-	1124-20-5	1082	C10H12	117	92	132.094	Aromatics	-
WAMW0211*399	Benzene, 1-methoxy-4-methyl-	104-93-8	1021	C8H10O	91	107	122.073	Ether	naphthyl, cresol, ylang-ylang, powdery, nutty
XMW0281*292	Decane, 5-methyl-	13151-35-4	1057	C11H24	71	156	156.188	Hydrocarbons	-
WAMW0399*353	1-Tetradecene	1120-36-1	1392	C14H28	83	97	196.219	Hydrocarbons	mild pleasant
XMW0525*026	Benzene, 1-ethenyl-3,5-dimethyl-	5379-20-4	1073	C10H12	132	117	132.094	Aromatics	-
QWMW0954*418	Phenol, 3,4-dimethoxy-	2033-89-8	1365	C8H10O3	111	139	154.063	Phenol	smoky
XMW0517*395	Thiophene, 3-ethyl-	1795-01-3	869	C6H8S	112	97	112.035	Heterocyclic compound	styrene
XMW0513*073	9,12,15-Octadecatrienoic acid, methyl ester, (Z,Z,Z)-	301-00-8	2099	C19H32O2	79	95	292.24	Ester	-
XMW0504*084	1H-Benzocycloheptene, 2,4a,5,6,7,8-hexahydro-3,5,5,9-tetramethyl-, (R)-	1461-03-6	1500	C15H24	119	93	204.188	Terpenoids	-
XMW0502*426	Undecane, 3,8-dimethyl-	17301-30-3	1228	C13H28	99	85	184.219	Hydrocarbons	-
QWMW0828*349	2-Naphthalenol, 1,2,3,4,4a,5,6,7-octahydro-2,5,5-trimethyl-	41199-19-3	1426	C13H22O	176	136	194.167	Terpenoids	strong, substantive, ambergris, earthy, animalic
QWMW0979*287	Pyridine, 4-phenyl-	939-23-1	1471	C11H9N	127	154	155.073	Heterocyclic compound	bitter, caramel
QWMW1060*439	Benzeneacetaldehyde, .alpha.-methyl-	93-53-8	1094	C9H10O	105	77	134.073	Aldehyde	fresh, sharp, green, hyacinth, leafy, lilac
XMW0027*458	Ledol	577-27-5	1565	C15H26O	161	122	222.198	Terpenoids	-
KMW0225*186	3-Hexen-1-ol, (E)-	928-97-2	852	C6H12O	67	82	100.089	Alcohol	moss, fresh
D206*197	1,2-Cyclohexanedione	765-87-7	1055	C6H8O2	55	57	112.052	Ketone	sweet, acorn, nut skin, maple, caramel, brothy
YZMW0707*271	1-Naphthalenol	90-15-3	1514.62686567164	C10H8O	115	116	144.058	Phenol	-
YZMW0700*305	Phenol, 2-(1,1-dimethylethyl)-5-methyl-	88-60-8	1366	C11H16O	109	149	164.12	Phenol	-
GMW0286*412	Benzaldehyde, 2-methoxy-	135-02-4	1239	C8H8O2	135	136	136.052	Aldehyde	sweet, powdery, hawthorn, guaiacol, vanilla, acetophenone, almond
XMW3798*413	Benzoic acid, 3-amino-	99-05-8	1532	C7H7NO2	120	137	137.048	Acid	-
YZMW0280*327	Phenol, 2,5-bis(1-methylethyl)-	35946-91-9	1421	C12H18O	107	163	178.136	Phenol	-
D417*079	3-Hexen-1-ol, acetate, (E)-	3681-82-1	1005	C8H14O2	82	67	142.099	Ester	sharp, fruity, green, cortex, hyacinth, narcissus, rummy, unripe banana, pear
YZMW0698*350	Phenol, 2,4,6-trichloro-	88-06-2	1357	C6H3Cl3O	97	198	195.925	Phenol	-
YC_1381*289	Naphthalene, 1,3-dimethyl-	575-41-7	1417	C12H12	156	141	156.094	Aromatics	-
GMW0247*278	m-Cresyl acetate	122-46-3	1177	C9H10O2	108	77	150.068	Ester	powerful, pungent, floral, narcissus, phenol
YZMW0460*298	Phenol, 2,5-dichloro-	583-78-8	1189	C6H4Cl2O	63	126	161.964	Phenol	-
D431*457	(3R,3aR,3bR,4S,7R,7aR)-4-Isopropyl-3,7-dimethyloctahydro-1H-cyclopenta[1,3]cyclopropa[1,2]benzen-3-ol	38230-60-3	1493	C15H26O	207	161	222.198	Terpenoids	-
D193*131	p-Mentha-1,8-dien-7-ol	536-59-4	1297	C10H16O	68	79	152.12	Terpenoids	green, cumin, spicy, aromatic, woody, cardamom, floral, waxy, violet
D408*420	(1Alpha,3beta,4beta)-p-menthane-3,8-diol	3564-95-2	1328	C10H20O2	96	81	172.146	Terpenoids	-
D333*348	(+)-cis-Verbenol, acetate	29135-27-1	1279	C12H18O2	119	109	194.131	Ester	-
D1660*437	5-Hexen-1-ol	821-41-0	868	C6H12O	81	82	100.089	Alcohol	-
D400*124	11-Tetradecen-1-ol, (E)-	35153-18-5	1673	C14H28O	55	82	212.214	Alcohol	-
w08*082	Naphthalene, 1-methyl-	90-12-0	1307	C11H10	142	141	142.078	Aromatics	naphthyl, chemical, medicinal, camphor
w05*423	2,6,10-Dodecatrienal, 3,7,11-trimethyl-	19317-11-4	1715	C15H24O	69	84	220.183	Terpenoids	floral, minty
D1625*296	3-Octanol, 3,7-dimethyl-	78-69-3	1100	C10H22O	73	111	158.167	Alcohol	lilac, oily, lily, tea, floral, bois de rose, woody
D339*137	cis-.alpha.-Bisabolene	29837-07-8	1504	C15H24	93	119	204.188	Terpenoids	-
XMW3574*314	Ethyl (E)-2-octenoate	7367-82-0	1249	C10H18O2	55	125	170.131	Ester	fruity, pear skin, green, waxy, tropical, plum skin, fatty
D439*290	Cyclohexanol, 1-methyl-4-(1-methylethyl)-, trans-	3901-93-7	1151	C10H20O	98	71	156.151	Terpenoids	-
GMW0218*419	10-Undecen-1-ol	112-43-6	1361	C11H22O	57	68	170.167	Alcohol	fresh, floral, waxy, ozonous, clean, citrus
D398*385	5-Tetradecen-1-ol, acetate, (Z)-	35153-13-0	1790	C16H30O2	82	67	254.225	Ester	-
D440*290	Cyclohexanol, 1-methyl-4-(1-methylethyl)-, cis-	3901-95-9	1138	C10H20O	98	71	156.151	Terpenoids	-
D685*255	2-Methyl-3-propylpyrazine	15986-80-8	1091	C8H12N2	108	109	136.1	Heterocyclic compound	-
YZMW0195*416	Benzoic acid, 2-amino-4-methyl-	2305-36-4	1538	C8H9NO2	105	106	151.063	Acid	-
D26*145	Pentanoic acid, 3-methylbutyl ester	2050-09-1	1108	C10H20O2	70	85	172.146	Ester	fruity, ripe apple, green
GMW0087*455	2-Decenal, (E)-	3913-81-3	1263	C10H18O	83	70	154.136	Aldehyde	waxy, fatty, earthy, green, cilantro, mushroom, aldehydic, fried, chicken, fatty, tallow
YZMW0497*223	1,3-Benzenediol, 2-methyl-	608-25-3	1347	C7H8O2	124	123	124.052	Alcohol	-
D293*137	Cyclohexene, 4-[(1E)-1,5-dimethyl-1,4-hexadien-1-yl]-1-methyl-	25532-79-0	1512	C15H24	93	119	204.188	Terpenoids	-
D290*080	2-Butanone, 4-phenyl-	2550-26-7	1236	C10H12O	133	105	148.089	Ketone	floral, balsamic
YZMW0165*248	1H-Indol-5-ol	1953-54-4	1596.05970149254	C8H7NO	104	105	133.053	Alcohol	-
D289*145	n-Amyl isovalerate	25415-62-7	1110	C10H20O2	70	85	172.146	Ester	apple, fresh fruit
D85*342	Butanoic acid, 3-methyl-, hexyl ester	10032-13-0	1244	C11H22O2	103	57	186.162	Ester	sweet, green fruit, apple, unripe apple skin, strawberry
YZMW0147*345	4,6-Dichloro-guaiacol	16766-31-7	1462	C7H6Cl2O2	194	177	191.974	Phenol	-
YZMW0075*340	4-Decenoic acid, methyl ester	1191-02-2	1312	C11H20O2	110	152	184.146	Ester	-
YZMW0204*305	Phenol, 2-(1,1-dimethylethyl)-4-methyl-	2409-55-4	1355	C11H16O	109	149	164.12	Phenol	-
YZMW0467*299	Phenol, 3,5-dichloro-	591-35-5	1400	C6H4Cl2O	163	164	161.964	Phenol	-
YZMW0226*327	Phenol, 2,4-bis(1-methylethyl)-	2934-05-6	1401	C12H18O	107	163	178.136	Phenol	-
D314*067	8-Dodecen-1-ol, acetate, (Z)-	28079-04-1	1605	C14H26O2	109	82	226.193	Ester	-
D219*412	Benzaldehyde, 4-methoxy-	123-11-5	1259.75148568341	C8H8O2	135	136	136.052	Aldehyde	sweet, powdery, mimosa, floral, hawthorn, balsamic
D259*254	Phenol, 2,3,6-trimethyl-	2416-94-6	1240	C9H12O	51	93	136.089	Phenol	-
D452*308	Carvone oxide, trans-	39903-97-4	1278	C10H14O2	67	55	166.099	Terpenoids	-
D244*457	(3S,3aR,3bR,4S,7R,7aR)-4-Isopropyl-3,7-dimethyloctahydro-1H-cyclopenta[1,3]cyclopropa[1,2]benzen-3-ol	23445-02-5	1515	C15H26O	207	161	222.198	Terpenoids	spicy, minty
YZMW0569*197	1,4-Cyclohexanedione	637-88-7	1058	C6H8O2	55	57	112.052	Ketone	-
YZMW0073*288	Benzoic acid, 2-chloro-	118-91-2	1373	C7H5ClO2	139	141	155.998	Acid	-
D329*114	Myroxide	28977-57-3	1141	C10H16O	81	79	152.12	Terpenoids	-
YZMW0358*344	Benzoic acid, 2,6-dichloro-	50-30-6	1538	C7H4Cl2O2	175	173	189.959	Acid	-
D353*059	(S,1Z,6Z)-8-Isopropyl-1-methyl-5-methylenecyclodeca-1,6-diene	317819-80-0	1448	C15H24	204	189	204.188	Terpenoids	-
KMW0218*089	Eucalyptol	470-82-6	1034.32995194875	C10H18O	111	125	154.136	Terpenoids	eucalyptus, herbal, camphor, medicinal
KMW0107*007	2-Hexen-1-ol, (Z)-	928-94-9	868	C6H12O	82	41	100.089	Alcohol	green, cortex, leafy, green, beany, nasturtium, herbal, soapy, aldehydic, narcissus, narcissus, phenol
w38*056	1H-3a,7-Methanoazulene, octahydro-3,8,8-trimethyl-6-methylene-, [3R-(3.alpha.,3a.beta.,7.beta.,8a.alpha.)]-	546-28-1	1421	C15H24	161	105	204.188	Terpenoids	-
D370*114	(Z)-2,2-Dimethyl-3-(3-methylpenta-2,4-dien-1-yl)oxirane	33281-83-3	1133	C10H16O	81	79	152.12	Terpenoids	-
KMW0209*089	7-Oxabicyclo[2.2.1]heptane, 1-methyl-4-(1-methylethyl)-	470-67-7	1016	C10H18O	111	125	154.136	Terpenoids	cool, pine, minty, camphor, terpene, green
KMW0126*010	Pyrazine, 2,6-dimethyl-	108-50-9	911.08220603538	C6H8N2	108	42	108.069	Heterocyclic compound	ethereal, cocoa, nutty, roasted, roasted, meaty, beefy, brown, coffee, buttermilky
KMW0198*257	.alpha.-Phellandrene	99-83-2	1005	C10H16	93	77	136.125	Terpenoids	citrus, herbal, terpene, green, woody, peppery
KMW0210*362	1H-Cyclopenta[1,3]cyclopropa[1,2]benzene, octahydro-7-methyl-3-methylene-4-(1-methylethyl)-, [3aS-(3a.alpha.,3b.beta.,4.beta.,7.alpha.,7aS*)]-	13744-15-5	1390	C15H24	161	204	204.188	Terpenoids	citrus, fruity, radish
BPMW015*248	1H-Indol-4-ol	2380-94-1	1583.40298507463	C8H7NO	104	105	133.053	Alcohol	-
YZMW0369*344	Benzoic acid, 2,4-dichloro-	50-84-0	1528	C7H4Cl2O2	175	173	189.959	Acid	-
w45*353	2-Tetradecene, (E)-	35953-54-9	1406	C14H28	83	97	196.219	Hydrocarbons	-
D382*124	cis-11-Tetradecen-1-ol	34010-15-6	1678	C14H28O	55	82	212.214	Alcohol	-
CY_077*289	Naphthalene, 2,7-dimethyl-	582-16-1	1402	C12H12	156	141	156.094	Aromatics	-
KMW0176*228	5-Hepten-2-one, 6-methyl-	110-93-0	987.689097548253	C8H14O	108	58	126.104	Ketone	herbal, green, citrus, musty, lemon grass
KMW0088*005	2-Hexenal, (E)-	6728-26-3	853.202676864245	C6H10O	98	42	98.073	Aldehyde	green, grassy
KMW0095*005	2-Hexenal	505-57-7	851	C6H10O	98	42	98.073	Aldehyde	sweet, almond, fruity, green, leafy, apple, plum, vegetable
KMW0098*186	3-Hexen-1-ol, (Z)-	928-96-1	856.478405315615	C6H12O	67	82	100.089	Alcohol	fresh, green, grass, foliage, vegetable, herbal, oily
D1049*095	Cyclohexanol, 5-methyl-2-(1-methylethyl)-, (1.alpha.,2.alpha.,5.beta.)-	3623-51-6	1161	C10H20O	71	81	156.151	Terpenoids	-
YZMW0354	Cycloheptanol	502-41-0	1022	C7H14O	41	68	114.104	Alcohol	-
YZMW0490	Creatinine	60-27-5	1494	C4H7N3O	85	112	113.059	Acid	-
XMW0469	(1R,3aS,8aS)-7-Isopropyl-1,4-dimethyl-1,2,3,3a,6,8a-hexahydroazulene	36577-33-0	1443	C15H24	105	161	204.188	Terpenoids	-
XMW0468	Bicyclo[3.1.1]hept-2-ene, 2,6-dimethyl-6-(4-methyl-3-pentenyl)-	17699-05-7	1435	C15H24	93	41	204.188	Terpenoids	-
XMW0464	Benzoic acid, 2-(methylamino)-, methyl ester	85-91-6	1408	C9H11NO2	165	105	165.079	Ester	fruity, musty, sweet, neroli, powdery, phenol, wine
XMW0480	(Z)-Cinnamyl benzoate	117204-78-1	2016	C16H14O2	105	115	238.099	Ester	-
XMW0472	1,2-Ethanediol, monobenzoate	94-33-7	1425	C9H10O3	105	77	166.063	Ester	-
XMW0490	1-Methyl-2-phenylcyclopropane	3145-76-4	1076	C10H12	104	78	132.094	Aromatics	-
XMW0497	2,5-Thiophenedicarboxaldehyde	932-95-6	1220	C6H4O2S	139	111	139.993	Aldehyde	-
XMW0496	Hydrazine, (4-methoxyphenyl)-	3471-32-7	1451	C7H10N2O	138	122	138.079	Nitrogen compounds	-
XMW0706	1,1'-Biphenyl, 3-methyl-	643-93-6	1485	C13H12	168	167	168.094	Aromatics	green, rose
XMW0711	Formamide, N-phenyl-	103-70-8	1221	C7H7NO	93	121	121.053	Amine	-
XMW0495	Dehydromevalonic lactone	2381-87-5	1169	C6H8O2	54	82	112.052	Ester	-
XMW0494	Benzene, 1,4-dimethoxy-	150-78-7	1169	C8H10O2	53	123	138.068	Ether	sweet, green, new-mown hay, fennel
XMW0473	Benzoic acid, hexyl ester	6789-88-4	1580	C13H18O2	123	105	206.131	Ester	fresh, balsamic, sappy, woody
XMW0487	2-Picoline, 6-nitro-	18368-61-1	1230	C6H6N2O2	92	65	138.043	Heterocyclic compound	-
XMW0486	Cyclohexanone, 2,2,6-trimethyl-	2408-37-9	1036	C9H16O	82	56	140.12	Ketone	pungent, thujone, labdanum, honey, cistus
YZMW0493	1-Naphthalenol, 2,4-dinitro-	605-69-6	2049	C10H6N2O5	55	235	234.028	Phenol	-
XMW0477	Benzoic acid, 2-fluoro-4,5-dimethoxy-	79474-35-4	1674	C9H9FO4	200	185	200.048	Acid	-
XMW0713	2-Cyclohexen-1-one, 3-methyl-	1193-18-6	1061	C7H10O	82	110	110.073	Ketone	nutty, caramel, phenol, cherry
XMW0476	Benzoic acid, 2-(acetylamino)-, methyl ester	2719-08-6	1608	C10H11NO3	91	193	193.074	Ester	mild, fruity, strawberry
YZMW0491	Aminocaproic acid	60-32-2	1294	C6H13NO2	41	45	131.095	Acid	-
XMW0642	Cyclohexanol, 3,5-dimethyl-	5441-52-1	973	C8H16O	95	71	128.12	Alcohol	-
XMW0462	2-Cyclopenten-1-one, 3-methyl-2-(2-pentenyl)-, (Z)-	488-10-8	1395	C11H16O	164	79	164.12	Ketone	woody, herbal, floral, spicy, jasmin, celery
YZMW0515	Benzeneacetic acid, 2-hydroxy-	614-75-5	1488	C8H8O3	79	106	152.047	Acid	-
YZMW0525	2-Hydroxyoctanoic acid	617-73-2	1375	C8H16O3	70	97	160.11	Acid	-
XMW0394	Phenol, 4-(1-phenylethyl)-	1988-89-2	1812	C14H14O	183	198	198.104	Phenol	-
XMW0734	Ethanone, 1-(2,4-dihydroxyphenyl)-	89-84-9	1538.44776119403	C8H8O3	137	152	152.047	Ketone	-
XMW0395	Methanone, diphenyl-, hydrazone	5350-57-2	1922	C13H12N2	180	196	196.1	Nitrogen compounds	-
XMW0399	Diacetamide	625-77-4	949	C4H7NO2	101	59	101.048	Amine	-
XMW0404	2,5-Furandicarboxaldehyde	823-82-5	1076	C6H4O3	124	123	124.016	Aldehyde	-
XMW0411	Cyclohexanol, 2,6-dimethyl-	5337-72-4	1112	C8H16O	68	71	128.12	Alcohol	-
YZMW0517	Tryptamine	61-54-1	1742	C10H12N2	77	130	160.1	Amine	-
XMW0732	1-Pentanone, 1-(1H-imidazol-4-yl)-	69393-15-3	1622	C8H12N2O	110	95	152.095	Heterocyclic compound	-
XMW0412	3-Acetyl-2,5-dimethyl furan	10599-70-9	1099	C8H10O2	138	123	138.068	Heterocyclic compound	sweet, musty, nutty, earthy, cocoa, corn, leathery
XMW0728	Benzenemethanol, 4-methyl-.alpha.-(1-methyl-2-propenyl)-, (R*,R*)-	83173-76-6	1396	C12H16O	93	91	176.12	Alcohol	-
XMW0727	Benzaldehyde, 2,5-dimethyl-	5779-94-2	1154	C9H10O	91	134	134.073	Aldehyde	-
XMW0417	Cyclohexene, 4-methyl-1-(1-methylethenyl)-	586-67-4	1073	C10H16	93	79	136.125	Terpenoids	-
XMW0418	Decane, 2,4-dimethyl-	2801-84-5	1106	C12H26	112	71	170.203	Hydrocarbons	-
YZMW0349	.alpha.-Hydroxyisocaproic acid	498-36-2	1134	C6H12O3	71	43	132.079	Acid	-
YZMW0512	dl-3-Amino-3-phenylpropionic acid	614-19-7	1660	C9H11NO2	79	104	165.079	Acid	-
XMW0423	6,8-Nonadien-2-one, 8-methyl-5-(1-methylethyl)-, (E)-	54868-48-3	1373	C13H22O	136	93	194.167	Ketone	-
XMW0424	2,6-Dimethyl-1-nonen-3-yn-5-ol	19780-98-4	1300	C11H18O	43	41	166.136	Alcohol	-
XMW0425	6-Quinolinamine, 2-methyl-	65079-19-8	1739	C10H10N2	158	157	158.084	Heterocyclic compound	-
XMW0430	2-Piperidinimine	22780-54-7	1102	C5H10N2	98	70	98.084	Heterocyclic compound	-
XMW0434	4-Hexen-1-ol, acetate	72237-36-6	1020	C8H14O2	67	43	142.099	Ester	-
YZMW0495	Benzene, 2-methyl-1,3-dinitro-	606-20-2	1459	C7H6N2O4	107	135	182.033	Nitrogen compounds	-
XMW0444	1,2,4,5-Tetrazin-3-amine	79329-74-1	1151	C2H3N5	42	41	97.039	Amine	-
XMW0499	Undecane, 3,4-dimethyl-	17312-78-6	1247	C13H28	57	71	184.219	Hydrocarbons	-
XMW0446	2,4-Dimethyl-2-oxazoline-4-methanol	39986-37-3	1031	C6H11NO2	98	42	129.079	Alcohol	-
XMW0721	Benzene, 1-methoxy-4-propyl-	104-45-0	1190	C10H14O	121	150	150.104	Ether	sweet, anisic, licorice, sassafrass, fennel
XMW0448	1,2,4,5-Tetrazine-3,6-diamine	19617-90-4	1434	C2H4N6	112	42	112.05	Heterocyclic compound	-
XMW0450	Ethanone, 1-(2,4-dimethyl-1H-pyrrol-3-yl)-	2386-25-6	1298	C8H11NO	122	137	137.084	Ketone	-
XMW0461	cis-3-Hexenyl cis-3-hexenoate	61444-38-0	1389	C12H20O2	114	97	196.146	Ester	green, tomato, leafy, pear, melon, metallic, fennel, tropical
XMW0722	1-Cyclohexene-1-carboxaldehyde, 5,5-dimethyl-3-oxo-	56621-35-3	1274	C9H12O2	96	68	152.084	Aldehyde	-
XMW0507	1,3-Benzenediol, 5-pentyl-	500-66-3	1761	C11H16O2	124	123	180.115	Phenol	-
YZMW0481	8-Methylnonanoic acid	5963-14-4	1328	C10H20O2	115	129	172.146	Acid	-
XMW0664	Benzaldehyde, 2,4-dihydroxy-3,6-dimethyl-	34883-14-2	1666	C9H10O3	165	166	166.063	Aldehyde	-
YZMW0399	Benzoic acid, 3,5-diamino-	535-87-5	1894	C7H8N2O2	107	123	152.059	Acid	-
XMW0611	Decane, 2,3,6-trimethyl-	62238-12-4	1201	C13H28	141	57	184.219	Hydrocarbons	-
XMW0610	Isophthalaldehyde	626-19-7	1237	C8H6O2	134	133	134.037	Aldehyde	-
XMW0659	Benzene, n-butyl-	104-51-8	1054	C10H14	105	92	134.11	Aromatics	-
YZMW0398	Trigonelline	535-83-1	1387	C7H7NO2	78	107	137.048	Nitrogen compounds	-
XMW0592	Pentadecane, 4-methyl-	2801-87-8	1556	C16H34	183	71	226.266	Hydrocarbons	-
YZMW0432	Parathion	56-38-2	1979	C10H14NO5PS	261	292	291.033	Sulfur compounds	-
XMW0585	5-Isoxazolecarboxylic acid, 4,5-dihydro-5-methyl-, methyl ester, (R)-	64018-42-4	1071	C6H9NO3	84	42	143.058	Heterocyclic compound	-
XMW0584	2,5-Dibutoxy-2,5-dihydrofuran	20295-23-2	1402	C12H22O3	141	85	214.157	Heterocyclic compound	-
XMW0578	Furan, 2-butyltetrahydro-	1004-29-1	1004	C8H16O	71	43	128.12	Heterocyclic compound	-
YZMW0439	Cyclopentathiazole	5661-10-9	1100	C6H7NS	65	124	125.03	Heterocyclic compound	-
XMW0575	L-Norleucine, methyl ester	21754-55-2	1061	C7H15NO2	86	69	145.11	Ester	-
XMW0573	1,5-Diazabicyclo[3.1.0]hexane	13090-31-8	951	C4H8N2	84	83	84.069	Heterocyclic compound	-
XMW0391	3,5,11-Eudesmatriene	193615-07-5	1495	C15H22	121	173	202.172	Terpenoids	-
XMW0658	2-Heptenoic acid	18999-28-5	1108	C7H12O2	73	41	128.084	Acid	green, grassy, fruity, ethereal
YZMW0417	n-Butyl cyanoacetate	5459-58-5	1141	C7H11NO2	40	55	141.079	Ester	-
YZMW0414	Cycloheptylamine	5452-35-7	1008	C7H15N	84	70	113.12	Amine	-
XMW0644	1H-Imidazole, 2-propyl-	50995-95-4	1195	C6H10N2	110	82	110.084	Heterocyclic compound	-
YZMW0415	Cyclooctanamine	5452-37-9	1132	C8H17N	41	56	127.136	Amine	-
XMW0641	Heptane, 3,3,4-trimethyl-	20278-87-9	937	C10H22	113	71	142.172	Hydrocarbons	-
XMW0654	Ethanone, 1-(1,4-dimethyl-3-cyclohexen-1-yl)-	43219-68-7	1149	C10H16O	109	67	152.12	Terpenoids	fruity
XMW0655	2-Butene-1,4-diol, (Z)-	6117-80-2	920	C4H8O2	58	57	88.052	Alcohol	-
XMW0657	Benzoxazole, 2-methyl-	95-21-6	1138	C8H7NO	133	64	133.053	Heterocyclic compound	tobacco, burnt, phenol, meaty, powdery, capers
XMW0617	Propanoic acid, 2-methyl-, 3-hydroxy-2,2,4-trimethylpentyl ester	77-68-9	1374	C12H24O3	71	56	216.173	Ester	-
XMW0640	Panaxene	871660-95-6	1314	C15H24	105	121	204.188	Terpenoids	-
XMW0639	1,4-Methanobenzocyclodecene, 1,2,3,4,4a,5,8,9,12,12a-decahydro-	74708-73-9	1634	C15H22	79	91	202.172	Terpenoids	-
XMW0636	Decane, 1-iodo-	2050-77-3	1433	C10H21I	85	57	268.069	Halogenated hydrocarbons	-
XMW0627	Diethyl Phthalate	84-66-2	1594	C12H14O4	149	177	222.089	Ester	bitter
YZMW0413	2-Methyl-5-nitrophenol	5428-54-6	1606	C7H7NO3	107	41	153.043	Phenol	-
XMW0622	Butanedioic acid, bis(2-methylpropyl) ester	925-06-4	1451	C12H22O4	101	57	230.152	Ester	-
XMW0555	2-Acetylbenzofuran	1646-26-0	1395	C10H8O2	160	145	160.052	Heterocyclic compound	sweet, coumarin, floral, orange, flowery, tropical, neroli, lactonic, honeysuckle, honey
XMW0665	Muurola-4,10(14)-dien-1.beta.-ol	257293-90-6	1635	C15H24O	159	97	220.183	Terpenoids	-
XMW0704	Dispiro[1,3-dioxolane-2,2'-bicyclo[2.2.1]heptane-3',2''-(1'',3''-dioxolane)], 4',7',7'-trimethyl-	24022-14-8	1706	C14H22O4	113	99	254.152	Heterocyclic compound	-
XMW0553	2-Acetoxyacetophenone	7250-94-4	1388	C10H10O3	121	136	178.063	Ketone	-
XMW0518	Tricyclo[2.2.1.0(2,6)]heptane, 1,3,3-trimethyl-	488-97-1	890	C10H16	92	107	136.125	Terpenoids	-
XMW0678	1,3-Cyclohexadiene, 1,5,5,6-tetramethyl-	514-94-3	976	C10H16	105	121	136.125	Terpenoids	-
XMW0682	Benzenemethanol, .alpha.-methyl-.alpha.-(1-methyl-2-propenyl)-	61967-11-1	1332	C12H16O	77	121	176.12	Alcohol	-
XMW0685	(2S,6R,7S,8E)-(+)-2,7-Epoxy-4,8-megastigmadiene	108342-25-2	1333	C13H20O	122	107	192.151	Heterocyclic compound	-
YZMW0465	Acetamide, N-(aminothioxomethyl)-	591-08-2	1321	C3H6N2OS	43	42	118.02	Amine	-
XMW0511	3,7,11,15-Tetramethyl-2-hexadecen-1-ol	102608-53-7	2116	C20H40O	81	82	296.308	Alcohol	-
YZMW0394	Phenol, 2-methyl, 4,6-dinitro-	534-52-1	1615	C7H6N2O5	168	199	198.028	Phenol	-
YZMW0387	3,5-Dimethoxy-4-hydroxycinnamic acid	530-59-6	2139	C11H12O5	65	209	224.068	Acid	-
XMW0510	2-Hexadecanol	14852-31-4	1702	C16H34O	97	111	242.261	Alcohol	-
XMW0701	1H-Pyrrolo[2,3-b]pyridine, 2-(1-methylethyl)-	27257-18-7	1596	C10H12N2	145	131	160.1	Heterocyclic compound	-
XMW0702	2-(3-Thienyl)pyridine	21298-55-5	1487	C9H7NS	117	160	161.03	Heterocyclic compound	-
XMW0505	Biuret, 1-[(dimethylamino)methylene]-	10264-58-1	1823	C5H10N4O2	99	44	158.08	Amine	-
XMW0703	Hexanoic acid, octyl ester	4887-30-3	1570	C14H28O2	112	117	228.209	Ester	-
YZMW0472	3-Thien-2-ylpropanoic acid	5928-51-8	1361	C7H8O2S	39	97	156.025	Acid	-
XMW0519	Cyclobutanespiro-2'-bicyclo[1.1.0]butane-4'-spirocyclobutane	76308-11-7	1078	C10H14	106	91	134.11	Hydrocarbons	-
XMW0520	Nitroguanidine	556-88-7	1571	CH4N4O2	104	74	104.033	Amine	-
XMW0521	1,7-Octadiene, 2-methyl-6-methylene-	1686-30-2	984	C10H16	68	79	136.125	Terpenoids	-
XMW0539	3,4-Dimethoxytoluene	494-99-5	1233	C9H12O2	152	137	152.084	Ether	-
XMW0552	2,2'-Isopropylidenebis(5-methylfuran)	59212-75-8	1354	C13H16O2	189	204	204.115	Heterocyclic compound	-
XMW0550	N-Cyanomethyl-2-cyanimino-pyrrolidine	134881-46-2	1925	C7H8N4	148	41	148.075	Heterocyclic compound	-
XMW0546	(5R,8aR)-5-Propyloctahydroindolizine	120057-35-4	1271	C11H21N	124	96	167.167	Heterocyclic compound	-
XMW0544	Azulene, 1,2,3,3a,4,5,6,7-octahydro-1,4-dimethyl-7-(1-methylethenyl)-, [1R-(1.alpha.,3a.beta.,4.alpha.,7.beta.)]-	22567-17-5	1473	C15H24	81	161	204.188	Terpenoids	musty
XMW0542	1-Cyclohexene-1-carboxaldehyde, 4-(1-methylethyl)-	21391-98-0	1276	C10H16O	41	109	152.12	Terpenoids	-
XMW0670	Acetonitrile, 2,2'-iminobis-	628-87-5	1171	C4H5N3	94	68	95.048	Nitrogen compounds	-
XMW0522	Pyridine, 3-propyl-	4673-31-8	1027	C8H11N	121	92	121.089	Heterocyclic compound	sweet, musty, beany, earthy, woody
XMW0672	1,2,4-Triazine-3,5(2H,4H)-dione	461-89-2	1575	C3H3N3O2	42	113	113.023	Ketone	-
YZMW0453	Barbital	57-44-3	1506	C8H12N2O3	155	156	184.085	Ketone	-
XMW0529	Bicyclo[2.2.1]heptane, 2-chloro-1,7,7-trimethyl-, (1R-endo)-	30462-53-4	1165	C10H17Cl	93	95	172.102	Terpenoids	-
YZMW0456	Hydrazinecarboxamide	57-56-7	1257	CH5N3O	43	44	75.043	Amine	-
XMW0526	Acetaldehyde, (3,3-dimethylcyclohexylidene)-, (Z)-	26532-24-1	1228	C10H16O	109	137	152.12	Aldehyde	-
YZMW0458	Phenol, 4-(ethoxymethyl)-	57726-26-8	1379	C9H12O2	52	107	152.084	Phenol	-
XMW0392	.alpha.-Corocalene	20129-39-9	1623	C15H20	185	200	200.157	Terpenoids	-
XMW0283	1-(Furan-2-yl)-2-methylpentan-1-one	1248070-62-3	1268	C10H14O2	95	124	166.099	Ketone	-
XMW0390	2,2,4-Trimethyl-1,3-pentanediol diisobutyrate	6846-50-0	1588	C16H30O4	71	159	286.214	Ester	-
YZMW0764	Benzenamine, 2-methyl-5-nitro-	99-55-8	1626	C7H8N2O2	94	106	152.059	Amine	-
YZMW0738	Benzenamine, 3,4-dichloro-	95-76-1	1433	C6H5Cl2N	162	163	160.98	Amine	-
XMW0138	Azulene, 1,4-dimethyl-7-(1-methylethyl)-	489-84-9	1775	C15H18	183	198	198.141	Terpenoids	-
YZMW0756	4-tert-Butyl-2-chlorophenol	98-28-2	1487	C10H13ClO	143	129	184.065	Phenol	-
YZMW0757	p-tert.-Butylcatechol	98-29-3	1534	C10H14O2	152	123	166.099	Phenol	-
YZMW0758	m-Nitroaniline	99-09-2	1486	C6H6N2O2	66	92	138.043	Amine	-
YZMW0759	Benzoic acid, 3,5-dihydroxy-	99-10-5	1617	C7H6O4	137	154	154.027	Acid	-
YZMW0761	Benzoic acid, 3,4,5-trihydroxy-, methyl ester	99-24-1	1814	C8H8O5	51	153	184.037	Ester	-
XMW0133	6-Methyl-6-(5-methylfuran-2-yl)heptan-2-one	50464-95-4	1433	C13H20O2	123	43	208.146	Ketone	-
XMW0130	Heptanoic acid, octyl ester	5132-75-2	1686	C15H30O2	131	41	242.225	Ester	fruity, fatty
YZMW0734	1,2-Benzenediamine	95-54-5	1219	C6H8N2	53	107	108.069	Amine	-
w01	Cyclooctyl alcohol	696-71-9	1155	C8H16O	57	68	128.12	Alcohol	-
w04	4,8,12-Tetradecatrienal, 5,9,13-trimethyl-	66408-55-7	1847	C17H28O	136	41	248.214	Aldehyde	-
w07	1H-Indene, 1-ethylidene-	2471-83-2	1315	C11H10	141	142	142.078	Hydrocarbons	-
XMW0128	2-Butyl-5-propylthiazole	52414-86-5	1376	C10H17NS	141	154	183.108	Heterocyclic compound	-
w10	2-Undecanone, 6,10-dimethyl-	1604-34-8	1408	C13H26O	109	71	198.198	Ketone	dry, musty
XMW0121	1-Nonene, 4,6,8-trimethyl-	54410-98-9	1053	C12H24	41	71	168.188	Hydrocarbons	-
w11	3,5,9-Undecatrien-2-one, 6,10-dimethyl-, (E,Z)-	13927-47-4	1535	C13H20O	109	81	192.151	Ketone	-
XMW0119	Cyclopentanone, 2-methyl-3-(1-methylethyl)-	54549-81-4	1174	C9H16O	140	41	140.12	Ketone	-
XMW0139	6-Isopropyl-1,4-dimethylnaphthalene	489-77-0	1697	C15H18	198	183	198.141	Aromatics	-
YZMW0731	Azacyclotridecan-2-one	947-04-6	1782	C12H23NO	126	156	197.178	Ketone	-
XMW0118	1-Naphthalenol, 5,6,7,8-tetrahydro-2,5-dimethyl-8-(1-methylethyl)-	55012-72-1	1801	C15H22O	175	176	218.167	Terpenoids	-
XMW0147	1-Methyl-4-(6-methylhept-5-en-2-yl)cyclohexa-1,3-diene	451-55-8	1482	C15H24	121	119	204.188	Terpenoids	-
XMW0164	1-Oxaspiro[4.5]dec-6-ene, 2,6,10,10-tetramethyl-	36431-72-8	1302	C13H22O	82	138	194.167	Terpenoids	tea, herbal, green, wet, tobacco, leafy, metallic, woody, spicy
XMW0163	Furan, 2-hexyl-	3777-70-6	1095	C10H16O	81	82	152.12	Heterocyclic compound	-
XMW0160	Megastigmatrienone	38818-55-2	1473	C13H18O	148	190	190.136	Ketone	-
XMW0159	2,6,10-Trimethyltridecane	3891-99-4	1449	C16H34	57	71	226.266	Terpenoids	-
XMW0158	Pentadecane, 2,6,10-trimethyl-	3892-00-0	1633	C18H38	113	99	254.297	Terpenoids	-
YZMW0685	4,5-(Decamethylene)thiazole	84648-04-4	1832	C13H21NS	222	224	223.139	Heterocyclic compound	-
XMW0156	Spiro[4.5]decan-7-one, 1,8-dimethyl-4-(1-methylethyl)-	39510-26-4	1682	C15H26O	111	41	222.198	Ketone	-
XMW0148	1H-Tetrazol-5-amine	4418-61-5	1375	CH3N5	85	57	85.039	Amine	-
XMW0146	(3S,3aR)-3-Butyl-3a,4,5,6-tetrahydroisobenzofuran-1(3H)-one	4567-33-3	1735	C12H18O2	79	108	194.131	Ester	-
YZMW0729	4-Chloro-3-nitrobenzonitrile	939-80-0	1489	C7H3ClN2O2	136	184	181.988	Halogenated hydrocarbons	-
YZMW0699	Benzenesulfonamide, 2-methyl-	88-19-7	1644	C7H9NO2S	106	137	171.035	Amine	-
YZMW0705	Phenol, 4-chloro-5-methyl-2-(1-methylethyl)-	89-68-9	1514	C10H13ClO	134	186	184.065	Phenol	-
YZMW0706	Naphthalene, 1-bromo-	90-11-9	1434	C10H7Br	127	209	205.973	Halogenated hydrocarbons	-
XMW0142	3a,7-Methano-3aH-cyclopentacyclooctene, 1,4,5,6,7,8,9,9a-octahydro-1,1,7-trimethyl-, [3aR-(3a.alpha.,7.alpha.,9a.beta.)]-	469-92-1	1440	C15H24	117	133	204.188	Terpenoids	-
XMW0140	Naphthalene, 1,6-dimethyl-4-(1-methylethyl)-	483-78-3	1674	C15H18	183	198	198.141	Terpenoids	-
YZMW0711	Naphthalene, decahydro-	91-17-8	1064	C10H18	66	96	138.141	Aromatics	-
YZMW0712	Benzoic acid, 2,4-dimethoxy-	91-52-1	1567	C9H10O4	153	165	182.058	Acid	-
w13	Benzoic acid, 2-methyl-, methyl ester	89-71-4	1181	C9H10O2	118	91	150.068	Ester	floral, ylang-ylang, orange flower, grape
XMW0117	3,4-Dimethylcyclohexanol	5715-23-1	1126	C8H16O	95	71	128.12	Alcohol	-
YZMW0527	Phenol, 2-chloro-4-nitro-	619-08-9	1450	C6H4ClNO3	143	145	172.988	Phenol	-
XMW0046	trans-3a-cis-9a-1,2,3,3a,8,9,9a,9b-octahydro-4H-cyclopenta[def]phenanthrene	91110-19-9	1761	C15H18	170	197	198.141	Aromatics	-
XMW0054	Farnesene epoxide, E-	83637-40-5	1624	C15H24O	119	93	220.183	Terpenoids	-
XMW0051	4-Pyridinecarboxaldehyde	872-85-5	1025	C6H5NO	107	51	107.037	Aldehyde	fruity
XMW0050	Isospathulenol	88395-46-4	1638	C15H24O	220	91	220.183	Terpenoids	-
XMW0049	2,4,4-Trimethyl-3-(3-methylbutyl)cyclohex-2-enone	88725-82-0	1578	C14H24O	137	109	208.183	Ketone	-
w37	2-Cyclohexene-1-carboxaldehyde, 2,6,6-trimethyl-	432-24-6	1116	C10H16O	123	81	152.12	Aldehyde	-
XMW0048	Phenol, 2-nitro-	88-75-5	1135	C6H5NO3	139	65	139.027	Phenol	-
XMW0047	Phenol, 2-(1-methylpropyl)-	89-72-5	1278.53290183387	C10H14O	150	121	150.104	Phenol	-
XMW0045	(1R,4R,4aS,8aR)-4,7-Dimethyl-1-(prop-1-en-2-yl)-1,2,3,4,4a,5,6,8a-octahydronaphthalene	92692-39-2	1458	C15H24	189	175	204.188	Terpenoids	-
XMW0042	3H-1,2,4-Triazol-3-one, 1,2-dihydro-	930-33-6	1412	C2H3N3O	85	42	85.028	Ketone	-
w40	6,7-Dodecanedione	13757-90-9	1392	C12H22O2	71	99	198.162	Ketone	-
XMW0040	Phenol, 2-methoxy-4-(1-propenyl)-, acetate	93-29-8	1620	C12H14O3	164	149	206.094	Ester	sweet, spicy, powdery, floral, carnation, balsamic
w42	2-Ethyl-1-dodecanol	19780-33-7	1622	C14H30O	57	41	214.23	Alcohol	-
XMW0039	Cycloheptanone, 3-methyl-	933-17-5	1063	C8H14O	126	69	126.104	Ketone	-
w43	2-Oxepanone	502-44-3	1144.21841541756	C6H10O2	114	42	114.068	Ester	-
w44	Butanoic acid, 2-butoxy-1-methyl-2-oxoethyl ester	7492-70-8	1356	C11H20O4	115	41	216.136	Ester	creamy, buttery, buttermilky, dairy, cheese
XMW0034	2-Dimethylamino-4-methyl-pent-4-enenitrile	94492-10-1	1090	C8H14N2	83	42	138.116	Amine	-
XMW0062	2-Propenoic acid, 2-methyl-, 3,3,5-trimethylcyclohexyl ester	7779-31-9	1353	C13H22O2	69	109	210.162	Ester	-
w31	Butanoic acid, 4-hexenyl ester, (Z)-	69727-41-9	1203	C10H18O2	67	82	170.131	Ester	-
XMW0114	Benzene, nitroso-	586-96-9	1019	C6H5NO	77	107	107.037	Nitrogen compounds	-
XMW0091	3-Isopropylidene-5-methyl-hex-4-en-2-one	64149-32-2	1143	C10H16O	109	137	152.12	Ketone	-
w14	Octane, 1,1'-oxybis-	629-82-3	1659	C16H34O	112	71	242.261	Ether	-
XMW0111	Spiro[4.5]decan-7-one, 1,8-dimethyl-8,9-epoxy-4-isopropyl-	61050-91-7	1715	C15H24O2	123	109	236.178	Terpenoids	-
w19	2H-Pyran-2-one, tetrahydro-6-propyl-	698-76-0	1288	C8H14O2	71	99	142.099	Ketone	coconut
XMW0107	1,2-Benzenedimethanol	612-14-6	1393	C8H10O2	120	91	138.068	Alcohol	-
XMW0102	Propanenitrile, 3-(butylphenylamino)-	61852-40-2	1758	C13H18N2	159	106	202.147	Nitrogen compounds	-
XMW0101	1-Ethylpropyl acetate	620-11-1	793	C7H14O2	101	70	130.099	Ester	-
XMW0100	Octane, 5-ethyl-2-methyl-	62016-18-6	1025	C11H24	57	127	156.188	Hydrocarbons	-
XMW0094	Hexanoic acid, 2-phenylethyl ester	6290-37-5	1650	C14H20O2	104	105	220.146	Ester	sweet, honey, floral, waxy, woody, sweaty, green, banana, pineapple
XMW0090	Heptadecane, 3-methyl-	6418-44-6	1769	C18H38	225	127	254.297	Hydrocarbons	-
w28	3(2H)-Furanone, dihydro-2-methyl-	3188-00-9	810	C5H8O2	100	72	100.052	Ketone	sweet, solvent, bread, buttery, nutty
w21	2H-Pyran-2-one, 6-pentyl-	27593-23-3	1453	C10H14O2	95	82	166.099	Ketone	tonka, lactonic, coconut, creamy, fatty, waxy
XMW0087	1-Pentanone, 1-(p-anisyl)-3-methyl-	66333-82-2	1706	C13H18O2	135	150	206.131	Ketone	-
XMW0086	3-(Benzo(b)thien-6-yl)propionic acid	6701-52-6	1927	C11H10O2S	147	206	206.04	Acid	-
XMW0083	2H-Cyclopropa[a]naphthalen-2-one, 1,1a,4,5,6,7,7a,7b-octahydro-1,1,7,7a-tetramethyl-, (1a.alpha.,7.alpha.,7a.alpha.,7b.alpha.)-	6831-17-0	1762	C15H22O	203	218	218.167	Terpenoids	-
XMW0071	2-Pentyn-4-one	7299-55-0	729	C5H6O	67	82	82.042	Ketone	-
w22	(Z)-γ-Jasmolactone	63095-33-0	1391	C10H16O2	168	68	168.115	Ester	creamy, coconut, buttery
XMW0065	Fomepizole	7554-65-6	953	C4H6N2	81	82	82.053	Heterocyclic compound	-
w24	3-Buten-2-one, 4-(4-hydroxy-2,2,6-trimethyl-7-oxabicyclo[4.1.0]hept-1-yl)-	38274-01-0	1690	C13H20O3	123	41	224.141	Ketone	-
XMW0165	Cyclohexanol, 3-ethenyl-3-methyl-2-(1-methylethenyl)-6-(1-methylethyl)-, [1R-(1.alpha.,2.alpha.,3.beta.,6.alpha.)]-	35727-45-8	1701	C15H26O	81	41	222.198	Terpenoids	-
XMW0167	1-(2,3,4,5-Tetramethylphenyl)ethanone	34764-71-1	1526	C12H16O	176	161	176.12	Ketone	-
YZMW0680	Cyclotridecanone	832-10-0	1675	C13H24O	149	136	196.183	Ketone	-
XMW0275	3,5,9-Undecatrien-2-one, 6,10-dimethyl-	141-10-6	1581	C13H20O	69	41	192.151	Ketone	sweet, waxy, citrus, floral, balsamic, dry, dusty, powdery, spicy
XMW0290	4-Heptanone, oxime	1188-63-2	1082	C7H15NO	41	73	129.115	Nitrogen compounds	-
XMW0289	2-Acetyl-5-methylfuran	1193-79-9	1037.21804511278	C7H8O2	109	124	124.052	Heterocyclic compound	strong, musty, nutty, hay, coconut, coumarin, milky
XMW0288	Cyclopenta[c]pentalen-3(3aH)-one, octahydro-1,2,3a,6-tetramethyl-	120052-69-9	1620	C15H24O	135	164	220.183	Ketone	-
XMW0287	Benzoic acid, 2-methylpropyl ester	120-50-3	1321	C11H14O2	105	123	178.099	Ester	sweet, fruity, musty, powdery, balsamic
XMW0737	Ethanone, 1-(2-hydroxy-5-methylphenyl)-	1450-72-2	1279.41653160454	C9H10O2	135	150	150.068	Ketone	sweet, heavy, floral, herbal
XMW0280	Carbonic acid, phenyl propyl ester	13183-16-9	1334	C10H12O3	94	77	180.079	Ester	-
XMW0278	1,2,4-Trimethoxybenzene	135-77-3	1372	C9H12O3	168	153	168.079	Ether	-
XMW0276	4-Hexen-3-one, 5-methyl-	13905-10-7	1080	C7H12O	112	55	112.089	Ketone	-
XMW0272	4-Pyridinecarboxamide	1453-82-3	1410	C6H6N2O	122	106	122.048	Heterocyclic compound	-
XMW0271	Cadina-1(10),6,8-triene	1460-96-4	1528	C15H22	77	187	202.172	Terpenoids	-
YZMW0565	Benzenamine, 2,4,6-trichloro-	634-93-5	1398	C6H4Cl3N	125	197	194.941	Amine	-
XMW0269	2-Methylbutanoic anhydride	1468-39-9	1188	C10H18O3	85	57	186.126	Acid	-
YZMW0566	1H-Pyrrole-2-carboxylic acid	634-97-9	1231	C5H5NO2	66	94	111.032	Acid	-
XMW0263	(1R,4S,9aS)-1-Methyl-4-((Z)-pent-2-en-4-yn-1-yl)octahydro-1H-quinolizine	151805-13-9	1666	C15H23N	110	152	217.183	Heterocyclic compound	-
XMW0262	1,1,7,7a-Tetramethyl-1a,2,6,7,7a,7b-hexahydro-1H-cyclopropa[a]naphthalene	154098-14-3	1440	C15H22	159	117	202.172	Terpenoids	-
XMW0261	Heptadecane, 2-methyl-	1560-89-0	1765	C18H38	71	99	254.297	Hydrocarbons	-
XMW0260	Hexadecane, 2-methyl-	1560-92-5	1664	C17H36	197	99	240.282	Hydrocarbons	-
YZMW0556	Enanthamide	628-62-6	1238	C7H15NO	59	41	129.115	Amine	-
YZMW0555	Benzenamine, 2-chloro-5-nitro-	6283-25-6	1636	C6H5ClN2O2	126	172	172.004	Amine	-
XMW0177	Ethanone, 1-(2-methyl-1-cyclopenten-1-yl)-	3168-90-9	1044	C8H12O	79	109	124.089	Ketone	-
XMW0379	Bicyclo[5.2.0]nonane, 2-methylene-4,8,8-trimethyl-4-vinyl-	242794-76-9	1370	C15H24	133	93	204.188	Terpenoids	-
XMW0388	Selina-3,7(11)-diene	6813-21-4	1542	C15H24	161	122	204.188	Terpenoids	-
XMW0387	Dodecane, 1-iodo-	4292-19-7	1635	C12H25I	155	71	296.1	Halogenated hydrocarbons	-
YZMW0529	Urea, N-ethyl-N'-phenyl-	621-04-5	1684	C9H12N2O	43	72	164.095	Amine	-
YZMW0530	Phenol, 3-propyl-	621-27-2	1271	C9H12O	107	121	136.089	Phenol	-
XMW0385	Carotol	465-28-1	1594	C15H26O	161	204	222.198	Terpenoids	pleasent, mild
XMW0384	4,7-Methanoazulene, 1,2,3,4,5,6,7,8-octahydro-1,4,9,9-tetramethyl-, [1S-(1.alpha.,4.alpha.,7.alpha.)]-	514-51-2	1381	C15H24	161	189	204.188	Terpenoids	-
YZMW0531	Benzeneacetic acid, 3-hydroxy-	621-37-4	1554	C8H8O3	77	108	152.047	Acid	-
YZMW0540	2-Heptanol, 2-methyl-	625-25-2	885	C8H18O	59	57	130.136	Alcohol	-
XMW0372	Tridecane, 4,8-dimethyl-	55030-62-1	1407	C15H32	99	41	212.25	Hydrocarbons	-
XMW0297	1,4-Butanediamine	110-60-1	901	C4H12N2	71	43	88.1	Amine	animalic, rotten, fishy
YZMW0545	.alpha.-Aminoisobutanoic acid	62-57-7	1051	C4H9NO2	42	41	103.063	Acid	-
XMW0358	1-Pentanone, 1-(2-furanyl)-	3194-17-0	1180	C9H12O2	110	95	152.084	Ketone	sweet, caramel
XMW0355	1,3-Diazabicyclo[3.1.0]hexane	17038-28-7	894	C4H8N2	83	42	84.069	Heterocyclic compound	-
YZMW0549	Pentanamide	626-97-1	1045.14407684098	C5H11NO	41	59	101.084	Amine	-
XMW0310	2H-Pyran-2-methanol, tetrahydro-	100-72-1	992	C6H12O2	67	85	116.084	Alcohol	-
XMW0309	Piperidin-3-one, 2,2,5-methyl-	103634-57-7	1100	C8H15NO	113	71	141.115	Ketone	-
XMW0303	Hexanoic acid, 5-hexenyl ester	108058-81-7	1377	C12H22O2	54	117	198.162	Ester	-
XMW0259	Pentadecane, 2-methyl-	1560-93-6	1563	C16H34	57	183	226.266	Hydrocarbons	-
YZMW0568	Ethanethioamide, N-phenyl-	637-53-6	1562	C8H9NS	118	109	151.046	Amine	-
YZMW0658	Cyclohexene, 1-phenyl-	771-98-2	1384	C12H14	128	158	158.11	Aromatics	-
XMW0213	Isopentyl hexanoate	2198-61-0	1250	C11H22O2	70	99	186.162	Ester	fruity, banana, apple, pineapple, green
XMW0211	3-Pentyl-4,5,6,7-tetrahydro-1H-indazole	22122-91-4	1803	C12H20N2	95	136	192.163	Heterocyclic compound	-
XMW0209	1,4-Cyclohexadiene-1-methanol, 4-(1-methylethyl)-	22539-72-6	1330	C10H16O	79	91	152.12	Alcohol	-
XMW0208	Octanoic acid, octyl ester	2306-88-9	1779	C16H32O2	145	127	256.24	Ester	coconut, oily, fruity
XMW0206	1H-Pyrazolo[3,4-d]pyrimidin-4-amine	2380-63-4	1704	C5H5N5	108	135	135.054	Amine	-
XMW0203	2,5-di-tert-Butyl-1,4-benzoquinone	2460-77-7	1602	C14H20O2	220	205	220.146	Ketone	-
YZMW0657	2H-Pyran-2-one, 3-acetyl-4-hydroxy-6-methyl-	771-03-9	1679	C8H8O4	153	168	168.042	Acid	-
XMW0198	3-Buten-2-ol, 4-(2,6,6-trimethyl-2-cyclohexen-1-yl)-, (3E)-	25312-34-9	1376	C13H22O	138	95	194.167	Alcohol	ionone, tropical, sweet, floral, violet, woody
XMW0194	7-Oxabicyclo[4.1.0]heptane	286-20-4	853	C6H10O	97	83	98.073	Heterocyclic compound	-
YZMW0576	1-Phenylthiosemicarbazide	645-48-7	2094	C7H9N3S	92	107	167.052	Amine	-
YZMW0659	4-Phenylpiperidine	771-99-3	1454	C11H15N	160	115	161.12	Heterocyclic compound	-
XMW0189	3-Cyclohexene-1-acetaldehyde, .alpha.,4-dimethyl-	29548-14-9	1225	C10H16O	94	79	152.12	Aldehyde	spicy, herbal
YZMW0664	3-Cyclohexene-1-methanol, .alpha.,.alpha.,4-trimethyl-, (R)-	7785-53-7	1183	C10H18O	59	95	154.136	Terpenoids	minty, anisic, lilac, floral, terpene, pine, citrus, oily, woody
YZMW0670	Hydrazinecarbothioamide	79-19-6	1163	CH5N3S	43	60	91.02	Nitrogen compounds	-
XMW0184	1-(1-Adamantyl)-1-phenylethanol	303797-64-0	2094	C18H24O	135	77	256.183	Alcohol	-
XMW0183	2-Heptenal, 2-methyl-	30567-26-1	1025	C8H14O	55	56	126.104	Aldehyde	-
XMW0178	Acetic acid, (1,2,3,4,5,6,7,8-octahydro-3,8,8-trimethylnaphth-2-yl)methyl ester	314773-27-8	1748	C16H26O2	105	175	250.193	Ester	-
YZMW0629	2H-Pyran-2-one, tetrahydro-6-undecyl-	7370-44-7	2148	C16H30O2	99	111	254.225	Ester	-
XMW0217	cis-7-Decen-1-al	21661-97-2	1199	C10H18O	136	55	154.136	Aldehyde	citrus, aldehydic, cucumber
XMW0218	Hexadecane, 7,9-dimethyl-	21164-95-4	1679	C18H38	57	71	254.297	Hydrocarbons	-
YZMW0624	Pyrazine, 2-ethyl-3-(methylthio)-	72987-62-3	1269	C7H10N2S	107	139	154.056	Heterocyclic compound	-
XMW0254	3,5-di-tert-Butyl-4-hydroxybenzaldehyde	1620-98-0	1772	C15H22O2	219	191	234.162	Aldehyde	-
XMW0250	1-Pentanone, 1-(4-methylphenyl)-	1671-77-8	1471	C12H16O	134	119	176.12	Ketone	-
YZMW0577	Benzenepropanenitrile	645-59-0	1245	C9H9N	65	91	131.073	Nitrogen compounds	-
YZMW0579	Salicylamide	65-45-2	1471	C7H7NO2	92	93	137.048	Amine	-
XMW0247	Benzene, 1-methyl-4-(1,2,2-trimethylcyclopentyl)-, (R)-	16982-00-6	1505	C15H22	131	132	202.172	Terpenoids	-
XMW0246	Oxiranecarboxaldehyde, 3-methyl-3-(4-methyl-3-pentenyl)-	16996-12-6	1234	C10H16O2	69	109	168.115	Aldehyde	-
YZMW0586	Cyclooctanecarboxaldehyde	6688-11-5	1192	C9H16O	94	83	140.12	Aldehyde	-
YZMW0592	2-Ethylhexyl methacrylate	688-84-6	1296	C12H22O2	70	112	198.162	Ester	-
YZMW0598	1H-Imidazole, 2-methyl-	693-98-1	1050	C4H6N2	54	81	82.053	Heterocyclic compound	-
YZMW0600	Cycloheptanecarboxylic acid, 1-amino-	6949-77-5	1498	C8H15NO2	39	41	157.11	Acid	-
XMW0240	3-Ethyl-3-methylheptane	17302-01-1	953	C10H22	113	43	142.172	Hydrocarbons	-
XMW0239	Decane, 3-ethyl-3-methyl-	17312-66-2	1251	C13H28	85	155	184.219	Hydrocarbons	-
XMW0236	Thiazole, 5-ethenyl-4-methyl-	1759-28-0	1027	C6H7NS	125	97	125.03	Heterocyclic compound	musty, nutty, root, vegetable, cocoa
YZMW0604	Benzene, 2-chloro-5-methoxy-1,3-dimethyl-	6981-15-3	1337	C9H11ClO	171	172	170.05	Halogenated hydrocarbons	-
XMW0233	Benzene, 1,1'-(1,1,2,2-tetramethyl-1,2-ethanediyl)bis-	1889-67-4	1758	C18H22	91	119	238.172	Aromatics	-
XMW0223	1H-Pyrrole-2,5-dione, 3-ethyl-4-methyl-	20189-42-8	1239	C7H9NO2	139	67	139.063	Ketone	-
XMW0221	Heptadecane, 7-methyl-	20959-33-5	1740	C18H38	168	71	254.297	Hydrocarbons	-
XMW0735	Benzenemethanol, .alpha.-2-propenyl-	936-58-3	1242	C10H12O	79	77	148.089	Alcohol	-
XMW0795	3H-Indazol-3-one, 1-ethyl-1,2-dihydro-	54385-62-5	1656	C9H10N2O	162	147	162.079	Ketone	-
XMW0738	Benzoic acid, 4-amino-, methyl ester	619-45-4	1511	C8H9NO2	120	151	151.063	Ester	-
YC_509	Phenol, 5-ethenyl-2-methoxy-	621-58-9	1337	C9H10O2	63	135	150.068	Phenol	-
YC_566	Phenazine	92-82-0	1703	C12H8N2	153	179	180.069	Heterocyclic compound	-
XMW1346	4-Tridecanone	26215-90-7	1461	C13H26O	86	71	198.198	Ketone	-
XMW1345	Octanoic acid, 3-methylbutyl ester	2035-99-6	1446	C13H26O2	145	127	214.193	Ester	sweet, oily, fruity, green, soapy, pineapple, coconut
YC_715	Cyclononanone	3350-30-9	1252	C9H16O	111	83	140.12	Ketone	-
XMW1343	1-(3-Ethoxyphenyl)acetone	23037-47-0	1455	C11H14O2	178	135	178.099	Ketone	-
YC_926	Histamine	51-45-6	1499	C5H9N3	55	82	111.08	Amine	-
XMW1341	Thiophene, 3-phenyl-	2404-87-7	1378	C10H8S	160	115	160.035	Heterocyclic compound	-
YC_949	Phenol, 2-amino-4-methyl-	95-84-1	1312.5	C7H9NO	107	122	123.068	Phenol	-
XMW1340	Thieno[2,3-b]thiophene,2-methyl-	13393-75-4	1364	C7H6S2	153	154	153.991	Heterocyclic compound	-
YC_988	2-Hexanol, 5-methyl-	627-59-8	870	C7H16O	39	45	116.12	Alcohol	-
YZMW0001	Phenol, 4-nitro-	100-02-7	1545	C6H5NO3	123	65	139.027	Phenol	-
XMW1337	Nonane, 3-methyl-5-propyl-	31081-18-2	1052	C13H28	71	57	184.219	Hydrocarbons	-
XMW1336	N-Benzyloxy-2-carbomethoxyaziridine	53084-33-6	1581	C11H13NO3	91	92	207.09	Heterocyclic compound	-
YZMW0002	Terephthalic acid	100-21-0	1629	C8H6O4	77	149	166.027	Acid	-
XMW1334	Benzene, (2,2-diethoxyethyl)-	6314-97-2	1328	C12H18O2	103	75	194.131	Ether	-
XMW1328	2(1H)-Naphthalenone, 3,4,4a,5,6,7-hexahydro-1,1,4a-trimethyl-	4668-61-5	1466	C13H20O	192	41	192.151	Ketone	-
YZMW0007	Urea, N-methyl-N'-phenyl-	1007-36-9	1654	C8H10N2O	92	93	150.079	Nitrogen compounds	-
YC_382	Phenanthrene	85-01-8	1776	C14H10	176	177	178.078	Aromatics	-
XMW1348	2-Tridecanone	593-08-8	1495.81901489118	C13H26O	58	43	198.198	Ketone	fatty, waxy, dairy, milky, coconut, nutty, herbal, earthy
YC_215	1,4-Benzenediol, 2-methyl-	95-71-6	1225	C7H8O2	41	96	124.052	Phenol	-
XMW1393	1-Undecyne	2243-98-3	1095	C11H20	109	95	152.157	Hydrocarbons	-
XMW3775	Benzo[b]thiophene	95-15-8	1188	C8H6S	108	89	134.019	Heterocyclic compound	solvent, rubbery, earthy
YC_1012	4-(4-Methylpent-3-enyl)-3,6-dihydro-1,2-dithiin	73188-23-5	1622	C10H16S2	69	77	200.069	Heterocyclic compound	-
YC_1252	Cyclohexanol, 2-(1,1-dimethylethyl)-	13491-79-7	1187	C10H20O	83	95	156.151	Alcohol	-
XMW1399	Decane, 2,5,9-trimethyl-	62108-22-9	1121	C13H28	113	43	184.219	Hydrocarbons	-
XMW1398	Methyl 5-hydroxynicotinate	30766-22-4	1527	C7H7NO3	153	122	153.043	Ester	-
XMW1396	2,6-Dimethoxyamphetamine	23690-14-4	1538	C11H17NO2	44	152	195.126	Amine	-
YC_1273	Phenol, o-amino-	95-55-6	1215	C6H7NO	80	81	109.053	Phenol	-
XMW1395	1H-Indene, 3-methyl-	767-60-2	1155	C10H10	130	115	130.078	Aromatics	-
XMW1385	3-Imidazol-1-ylpropanenitrile	23996-53-4	1357	C6H7N3	121	81	121.064	Heterocyclic compound	-
YC_1861	1-Butanol, 2-methyl-, propanoate	2438-20-2	970	C8H16O2	41	70	144.115	Ester	-
YC_1313	Pentanedioic acid, diethyl ester	818-38-2	1279.70858067998	C9H16O4	101	114	188.105	Ester	-
XMW1378	4,6-Octadiyn-3-one, 2-methyl-	29743-33-7	1163	C9H10O	106	91	134.073	Ketone	-
XMW1372	(Z)-Ethyl heptadec-9-enoate	1089325-29-0	2071	C19H36O2	208	250	296.272	Ester	-
XMW1362	Oxirane, heptadecyl-	67860-04-2	2115	C19H38O	282	55	282.292	Heterocyclic compound	-
XMW1361	2-Pentadecanone	2345-28-0	1698.33459500378	C15H30O	96	59	226.23	Ketone	fresh, jasmin, celery
XMW1355	Hexanoic acid, 2-ethyl-, octyl ester	93777-45-8	1673	C16H32O2	57	145	256.24	Ester	-
XMW1354	cis-5-Dodecenoic acid	2430-94-6	1544.75566150179	C12H22O2	198	41	198.162	Acid	-
YC_1825	Piperidine, 1-ethyl-	766-09-6	858	C7H15N	99	112	113.12	Heterocyclic compound	-
XMW1327	Propanal, dipropylhydrazone	34687-35-9	1102	C9H20N2	85	127	156.163	Amine	-
XMW1324	Benzeneacetaldehyde, .alpha.-ethylidene-	4411-89-6	1276	C10H10O	117	146	146.073	Aldehyde	sweet, narcissus, cortex, beany, honey, cocoa, nutty, radish
XMW1197	Propanoic acid, 2-methylpropyl ester	540-42-1	870.494864612512	C7H14O2	57	87	130.099	Ester	fruity, green, ether, sweet, tutti-frutti, banana
YZMW0010	2-Dodecanol	10203-28-8	1406	C12H26O	45	84	186.198	Alcohol	-
XMW1253	Butanoic acid, 1-methyloctyl ester	69727-42-0	1407	C13H26O2	71	41	214.193	Ester	-
YZMW0055	Bis(2-chloroethyl) ether	111-44-4	984	C4H8Cl2O	63	44	141.995	Ether	-
XMW1252	2(1H)-Naphthalenone, 3,4,5,6,7,8-hexahydro-	13837-12-2	1338	C10H14O	108	150	150.104	Ketone	-
XMW1246	2-Butenoic acid, hexyl ester	19089-92-0	1238	C10H18O2	69	55	170.131	Ester	sweet, caramel, green, walnut, oily, radish
XMW1243	Methyl 6-chloronicotinate	73781-91-6	1283	C7H6ClNO2	112	140	171.009	Ester	-
XMW1235	N,N-Dimethylhexanamide	5830-30-8	1225	C8H17NO	87	45	143.131	Amine	-
XMW1234	Propanoic acid, 2-acetylhydrazono-	64096-81-7	1384	C5H8N2O3	99	57	144.053	Acid	-
XMW1233	3-Cyclopentyl-1-propanol	767-05-5	1124	C8H16O	110	82	128.12	Alcohol	-
XMW1227	(E)-2-Methylbut-2-en-1-yl methacrylate	88142-95-4	1088	C9H14O2	69	41	154.099	Ester	-
XMW1226	Hexanoic acid, 2-methylpropyl ester	105-79-3	1149	C10H20O2	56	99	172.146	Ester	fruity, pineapple, green, apple skin, sour, tropical, peach, earthy
YZMW0080	3-tert-Butyl-4-hydroxyanisole	121-00-6	1496	C11H16O2	137	165	180.115	Ether	-
XMW1212	2-Furancarboxylic acid, ethyl ester	614-99-3	1047	C7H8O3	95	112	140.047	Ester	ethyl, benzoate, fruity, floral
YZMW0083	Propyl gallate	121-79-9	2015	C10H12O5	41	153	212.068	Ester	-
XMW1209	Propanoic acid, 2-methyl-, 2-methylbutyl ester	2445-69-4	1016	C9H18O2	71	43	158.131	Ester	fruity, ethereal, tropical, banana
XMW1208	1H-Tetrazole	288-94-8	1133	CH2N4	43	41	70.028	Heterocyclic compound	-
XMW1207	Propanedioic acid, amino-, diethyl ester	6829-40-9	1240	C7H13NO4	102	74	175.084	Ester	-
YZMW0085	Benzoic acid, 3-nitro-	121-92-6	1583	C7H5NO4	121	137	167.022	Acid	-
YZMW0054	Ethanol, 2-[(2-aminoethyl)amino]-	111-41-1	1072	C4H12N2O	43	73	104.095	Alcohol	-
XMW1256	2-Butanone, 4-(2,6,6-trimethyl-1,3-cyclohexadien-1-yl)-	20483-36-7	1424	C13H20O	121	119	192.151	Ketone	floral
XMW1311	2-Propenal, 3-(2-furanyl)-	623-30-3	1111	C7H6O2	65	122	122.037	Aldehyde	green, grassy, fruity, spicy, vanilla, nutty, woody, cinnamon
XMW1321	Furan, 2-(1,2-diethoxyethyl)-	14133-54-1	1269	C10H16O3	125	97	184.11	Heterocyclic compound	-
YZMW0015	Triethanolamine	102-71-6	1421	C6H15NO3	88	43	149.105	Alcohol	-
YZMW0028	1,2,3-Propanetriol, 1-acetate	106-61-6	1093	C5H10O4	44	43	134.058	Ester	-
XMW1317	8-Azabicyclo[3.2.1]octane, 3-chloro-8-methyl-	51275-31-1	1222	C8H14ClN	124	96	159.081	Heterocyclic compound	-
XMW1316	4-Methoxyformanilide	5470-34-8	1548	C8H9NO2	151	108	151.063	Amine	-
XMW1315	Undecane, 4-methyl-	2980-69-0	1160	C12H26	126	71	170.203	Hydrocarbons	-
YZMW0034	Phenol, 4-(methylthio)-	1073-72-9	1403	C7H8OS	97	125	140.03	Phenol	-
YZMW0036	L-Tyrosine, methyl ester	1080-06-4	1765	C10H13NO3	88	107	195.09	Ester	-
XMW1258	Acetic acid, (4,6,8,9-tetramethyl-3-oxabicyclo[3.3.1]non-6-en-1-yl)methyl ester	309722-81-4	1667	C15H24O3	105	133	252.173	Ester	-
XMW1286	1H-Imidazole-4-methanol	822-55-9	1284	C4H6N2O	98	97	98.048	Alcohol	-
YZMW0040	1,3-Phenylenediamine	108-45-2	1311	C6H8N2	91	53	108.069	Amine	-
XMW1275	Thiophene, 2-dodecyl-	4861-61-4	1892	C16H28S	98	97	252.191	Heterocyclic compound	-
XMW1269	L-Aspartic acid, N-acetyl-, dimethyl ester	57289-64-2	1452	C8H13NO5	102	144	203.079	Ester	-
XMW1268	2-Furancarboxylic acid, tetrahydro-3-methyl-5-oxo-	22073-04-7	1378	C6H8O4	71	99	144.042	Acid	-
XMW1264	Acetic acid, 1-methyl-3-(2,6,6-trimethylcyclohex-1-enyl)propyl ester	86756-12-9	1579	C15H26O2	163	136	238.193	Ester	-
YZMW0042	2-Pyrimidinamine	109-12-6	1139	C4H5N3	42	52	95.048	Amine	-
XMW1260	1-Cyclohexene-1-propanol, .alpha.,2,6,6-tetramethyl-	3293-47-8	1452	C13H24O	123	93	196.183	Alcohol	woody, floral, amber
XMW3772	1,3-Benzodioxole, 5-propyl-	94-58-6	1286	C10H12O2	136	77	164.084	Heterocyclic compound	spicy, sassafrass
XMW1405	Acenaphthene	83-32-9	1482	C12H10	153	154	154.078	Aromatics	-
XMW3771	1,3-Benzodioxole-5-carboxylic acid	94-53-1	1509.54653937948	C8H6O4	149	165	166.027	Acid	-
XMW1408	1H-Cyclopropa[a]naphthalene, 1a,2,3,3a,4,5,6,7b-octahydro-1,1,3a,7-tetramethyl-, [1aR-(1a.alpha.,3a.alpha.,7b.alpha.)]-	489-29-2	1398	C15H24	189	161	204.188	Terpenoids	-
XMW2439	Pyridine, 3-(2-methylpropyl)-	14159-61-6	1076	C9H13N	92	135	135.105	Heterocyclic compound	strong, aromatic
XMW3195	Heptanoic acid, butyl ester	5454-28-4	1289	C11H22O2	55	113	186.162	Ester	green, fruity, licorice, grassy, oily, winey, starfruit, pear, tropical
XMW3233	Urea, 2-propenyl-	557-11-9	1188	C4H8N2O	57	56	100.064	Nitrogen compounds	-
XMW2412	Furan, 2-(methoxymethyl)-	13679-46-4	845	C6H8O2	95	82	112.052	Heterocyclic compound	roasted, coffee
XMW2368	Propanoic acid, anhydride	123-62-6	930	C6H10O3	57	71	130.063	Acid	acetaldehyde
XMW3235	2-methyl-2-butenoic aci phenethyl ester	55719-85-2	1589	C13H16O2	55	83	204.115	Ester	green, sweet, rose, natural, oily, leafy, herbal
XMW3272	Creatine	57-00-1	1772	C4H9N3O2	41	112	131.069	Acid	-
XMW3304	4-Hexen-1-ol, 5-methyl-2-(1-methylethenyl)-	58461-27-1	1170	C10H18O	93	111	154.136	Terpenoids	delicate, farnesol
XMW2330	9,12,15-Octadecatrienoic acid, ethyl ester, (Z,Z,Z)-	1191-41-9	2169	C20H34O2	79	94	306.256	Ester	-
XMW3348	Benzoic acid, 2-methoxy-, methyl ester	606-45-1	1339	C9H10O3	105	166	166.063	Ester	herbal, floral, hyacinth, canga, fruity, black currant
XMW3388	Pyridine, 2-propyl-	622-39-9	1000	C8H11N	120	106	121.089	Heterocyclic compound	green, fatty, roasted, tobacco, nutty
XMW2295	10-Undecenoic acid, methyl ester	111-81-9	1416.90462592804	C12H22O2	87	166	198.162	Ester	fatty, waxy, citrus, earthy, fungal, rose, floral
XMW3408	S-Ethyl ethanethioate	625-60-5	755	C4H8OS	45	104	104.03	Ester	sulfury, fruity, onion, garlic, meaty, coffee
XMW2293	Hexyl n-valerate	1117-59-5	1298	C11H22O2	84	39	186.162	Ester	oily, fruity, green, brandy
XMW3420	Octane, 1-iodo-	629-27-6	1238	C8H17I	155	113	240.038	Halogenated hydrocarbons	-
XMW3422	n-Pentylpyrazine	6303-75-9	1234	C9H14N2	67	94	150.116	Heterocyclic compound	-
XMW3443	Urea, phenyl-	64-10-8	1610	C7H8N2O	65	93	136.064	Nitrogen compounds	-
XMW3471	5-Aminovaleric acid	660-88-8	1202	C5H11NO2	42	55	117.079	Acid	-
XMW3172	cis-11-Hexadecenal	53939-28-9	1805	C16H30O	121	238	238.23	Aldehyde	waxy
XMW2441	Propanedioic acid	141-82-2	1198	C3H4O4	42	44	104.011	Acid	-
XMW3167	Butanoic acid, 3-hydroxy-, methyl ester, (S)-	53562-86-0	877	C5H10O3	87	74	118.063	Ester	fruity
XMW3099	3-Allyl-6-methoxyphenol	501-19-9	1375	C10H12O2	122	149	164.084	Phenol	spicy, carnation
XMW3018	1-Butanone, 1-(2-furanyl)-	4208-57-5	1078	C8H10O2	81	111	138.068	Ketone	balsamic
XMW2932	4-Methylpentyl 4-methylpentanoate	35852-42-7	1315	C12H24O2	73	99	200.178	Ester	fruity, waxy, soapy, herbal
XMW3064	Bicyclo[3.1.0]hexan-3-one, 4-methyl-1-(1-methylethyl)-, [1S-(1.alpha.,4.beta.,5.alpha.)]-	471-15-8	1114	C10H16O	109	110	152.12	Terpenoids	herbal, warm
XMW2869	1.2-diacetylhydrazine	3148-73-0	1243	C4H8N2O2	44	42	116.059	Nitrogen compounds	-
XMW2851	Decanoic acid, propyl ester	30673-60-0	1492	C13H26O2	61	172	214.193	Ester	waxy, fruity, fatty, green, vegetable, woody, oily
XMW2824	2-Isopropylpyrazine	29460-90-0	988	C7H10N2	121	122	122.084	Heterocyclic compound	minty, green, nutty, honey
XMW2714	n-Propyl benzoate	2315-68-6	1286	C10H12O2	122	41	164.084	Ester	balsamic, nutty
XMW3083	4H-1-Benzopyran-4-one, 2,3-dihydro-	491-37-2	1390	C9H8O2	64	120	148.052	Ketone	-
XMW3110	Aminopyrazine	5049-61-6	1104	C4H5N3	52	67	95.048	Amine	-
XMW2452	1H-Pyrrole, 1-(2-furanylmethyl)-	1438-94-4	1187	C9H9NO	81	82	147.068	Heterocyclic compound	plastic, green, waxy, fruity, coffee, vegetable
XMW3112	Isophytol	505-32-8	1948	C20H40O	69	55	296.308	Terpenoids	mild, floral, herbal, green
XMW3114	Nonanoic acid, butyl ester	50623-57-9	1486	C13H26O2	129	158	214.193	Ester	orange, apricot, rose
XMW2654	Oxazole, trimethyl-	20662-84-4	852	C6H9NO	110	112	111.068	Heterocyclic compound	nutty, nut skin, roasted, wasabi, shellfish, mustard, vegetable
XMW2572	1(2H)-Naphthalenone, octahydro-4a,8a-dimethyl-7-(1-methylethyl)-, [4aR-(4a.alpha.,7.beta.,8a.alpha.)]-	1803-39-0	1677	C15H26O	126	207	222.198	Terpenoids	-
XMW2563	Furyl hydroxymethyl ketone	17678-19-2	1087	C6H6O3	67	95	126.032	Ketone	-
XMW2498	2(3H)-Naphthalenone, 4,4a,5,6,7,8-hexahydro-4,4a-dimethyl-6-(1-methylethylidene)-, (4R-cis)-	15764-04-2	1836	C15H22O	185	157	218.167	Terpenoids	warm, pleasant, powerful
XMW3154	Benzonitrile, 2-methyl-	529-19-1	1108	C8H7N	89	90	117.058	Nitrogen compounds	-
XMW2271	1,3,5-Triazine-2,4,6-triamine	108-78-1	1538	C3H6N6	68	83	126.065	Heterocyclic compound	-
XMW3506	cis-Hexenyl octyne carbonate	68480-29-5	1743	C15H24O2	67	82	236.178	Ester	green
XMW2257	Myrtenyl acetate	1079-01-2	1327	C12H18O2	78	117	194.131	Ester	herbal, fresh, sweet, fruity, citrus
XMW1435	Isobutyric acid, 2-pinen-10-yl ester	29021-37-2	1466	C14H22O2	91	119	222.162	Ester	fruity, woody, pine
XMW3538	Phenol, 3-ethyl-5-methyl-	698-71-5	1246	C9H12O	53	122	136.089	Phenol	-
XMW1457	Benzaldehyde, 3-methoxy-	591-31-1	1196	C8H8O2	135	107	136.052	Aldehyde	anisic
XMW1454	Isomaltol	3420-59-5	989	C6H6O3	111	126	126.032	Heterocyclic compound	burnt, caramel, fruity
XMW3648	Cyclohexanol, 5-methyl-2-(1-methylethenyl)-	7786-67-6	1181	C10H18O	84	110	154.136	Terpenoids	minty, cool, medicinal, woody, green, grassy, herbal
XMW1439	Benzene, (1-nitropropyl)-	5279-14-1	1383	C9H11NO2	77	119	165.079	Nitrogen compounds	-
XMW1436	5-Isopropyl-2-methylphenyl carbanilate	1155-45-9	2247	C17H19NO2	119	135	269.142	Ester	-
XMW1433	2,6-Heptanedione, 3-acetyl-	29214-57-1	1268	C9H14O3	128	71	170.094	Ketone	-
XMW1464	Benzene, (butoxymethyl)-	588-67-0	1238	C11H16O	92	91	164.12	Ether	floral, rose
XMW1429	1-(2-Hydroxyethyl)-1,2,4-triazole	3273-14-1	1194	C4H7N3O	82	70	113.059	Alcohol	-
XMW1421	3,4-Hexanedione, 1-(phenylmethoxy)-	118006-73-8	1728	C13H16O3	91	57	220.11	Ketone	-
XMW1413	Hexathiane	13798-23-7	1500	S6	192	64	191.832	Sulfur compounds	-
XMW3710	Fluorene	86-73-7	1583	C13H10	163	165	166.078	Aromatics	-
XMW1411	1,3,6,10-Dodecatetraene, 3,7,11-trimethyl-, (Z,E)-	26560-14-5	1491	C15H24	93	41	204.188	Terpenoids	-
XMW3734	Benzaldehyde, 2-hydroxy-	90-02-8	1045.59613319012	C7H6O2	122	121	122.037	Aldehyde	medicnal, spicy, cinnamon, wintergreen, cool
XMW3740	2-Isoamyl-6-methylpyrazine	91010-41-2	1249	C10H16N2	39	109	164.131	Heterocyclic compound	-
XMW3751	Ethanone, 1-(1-methyl-1H-pyrrol-2-yl)-	932-16-1	1091	C7H9NO	123	41	123.068	Heterocyclic compound	nutty, floral, fruity, smoky, musty
XMW1461	1-Amino-2-acetamino-3-fluorobenzene	18645-85-7	1529	C8H9FN2O	126	168	168.07	Amine	-
XMW1467	1H-Pyrazole, 1,3,5-trimethyl-	1072-91-9	1032	C6H10N2	110	109	110.084	Heterocyclic compound	-
XMW2239	Butanedioic acid, dimethyl ester	106-65-0	1032	C6H10O4	56	114	146.058	Ester	estery, fruity, green, floral, rummy, tutti-frutti, bubble, gum, papaya
XMW1490	3-Methoxycinnamaldehyde	56578-36-0	1451	C10H10O2	161	162	162.068	Aldehyde	-
XMW2233	2,6-Octadien-1-ol, 3,7-dimethyl-, propanoate, (Z)-	105-91-9	1455	C13H22O2	68	92	210.162	Ester	fruity, floral, green, jammy, berry
XMW3507	Urea, N-methyl-N-nitroso-	684-93-5	1163	C2H5N3O2	44	60	103.038	Nitrogen compounds	-
XMW2202	Benzeneacetic acid, 3,4-dihydroxy-	102-32-9	1680	C8H8O4	77	123	168.042	Acid	-
XMW1501	2,6,10-Cycloundecatrien-1-one, 2,6,9,9-tetramethyl-, (E,E,E)-	471-05-6	1758.62857142857	C15H22O	135	96	218.167	Terpenoids	-
XMW1495	.alpha.-Phellandrene, dimer	7350-11-0	1801	C20H32	93	92	272.25	Aromatics	-
XMW1492	Benzeneacetaldehyde, .alpha.-methyl-4-(2-methylpropyl)-	51407-46-6	1458	C13H18O	77	119	190.136	Aldehyde	-
XMW1491	Lavandulyl caproate	59550-36-6	1650	C16H28O2	69	93	252.209	Ester	-
XMW1485	Pentanoic acid, 5-hydroxy-, 2,4-di-t-butylphenyl esters	166273-38-7	2173	C19H30O3	191	206	306.219	Ester	-
XMW1468	(2,2,6-Trimethyl-bicyclo[4.1.0]hept-1-yl)-methanol	78996-11-9	1325	C11H20O	84	41	168.151	Alcohol	-
XMW1478	Geranyl isobutyrate	2345-26-8	1514	C14H24O2	68	69	224.178	Terpenoids	sweet, floral, fruity, green, peach, apricot, rose
XMW3510	trans-2-Hexenyl isovalerate	68698-59-9	1245	C11H20O2	43	82	184.146	Ester	green, waxy, apple, pear, banana, grape
XMW3533	1,5-Diacetoxypentane	6963-44-6	1307	C9H16O4	41	68	188.105	Ester	fruity
XMW1476	1-Propanone, 1-(4-methoxyphenyl)-	121-97-1	1513	C10H12O2	135	77	164.084	Ketone	musty, anisic
XMW1473	2-Cyclohexen-1-one, 4-hydroxy-3-methyl-6-(1-methylethyl)-, trans-	55955-53-8	1432	C10H16O2	126	98	168.115	Ketone	-
XMW1472	Cyclohexane, 1-ethyl-2-propyl-	62238-33-9	1099	C11H22	125	55	154.172	Hydrocarbons	-
XMW1469	Benzene, 1-methoxy-4-(1-methylpropyl)-	4917-90-2	1254	C11H16O	135	164	164.12	Ether	-
XMW1199	Propanoic acid, 2-methyl-, butyl ester	97-87-0	898	C8H16O2	56	71	144.115	Ester	sweet, fruity, green, tropical, apple, banana
XMW1195	Butanoic acid, 3-methyl-3-nitroso-, methyl ester	49680-44-6	1019	C6H11NO3	83	73	145.074	Ester	-
XMW0740	3-Methyl-pyrrolo(2,3-b)pyrazine	20321-99-7	1481	C7H7N3	132	133	133.064	Heterocyclic compound	-
XMW0856	1-Butanone, 2-hydroxy-1-phenyl-	16183-46-3	1369	C10H12O2	147	77	164.084	Ketone	-
YZMW0284	Butane, 1,1-diethoxy-	3658-95-5	901	C8H18O2	100	101	146.131	Ether	-
XMW0925	Camphenone, 6-	55659-42-2	1095	C10H14O	93	107	150.104	Ketone	-
XMW0920	2-Propenoic acid, 2-methyl-, 1,2-ethanediyl ester	97-90-5	1323	C10H14O4	113	41	198.089	Ester	-
XMW0918	Isocyclocitral	1335-66-6	1159	C10H16O	137	152	152.12	Aldehyde	green, aldehydic, earthy, woody, herbal, leafy
XMW0917	3-Nonen-5-one	82456-34-6	1052	C9H16O	83	55	140.12	Ketone	-
XMW0916	Benzene, (5-bromopentyl)-	14469-83-1	1532	C11H15Br	91	92	226.036	Halogenated hydrocarbons	-
XMW0913	cis-Chrysanthenol	55722-60-6	1162	C10H16O	152	81	152.12	Terpenoids	-
XMW0909	2,6,6-Trimethylbicyclo[3.2.0]hept-2-en-7-one	4613-37-0	1108	C10H14O	107	79	150.104	Ketone	-
XMW0903	2-Pyrrolidinemethanamine, N-methyl-, (S)-	66411-54-9	1025	C6H14N2	70	68	114.116	Heterocyclic compound	-
YZMW0293	2-Hydroxy-2-methylbutyric acid	3739-30-8	960	C5H10O3	41	45	118.063	Acid	-
XMW0896	5-Nonen-4-one, 6-methyl-	7036-98-8	1159	C10H18O	71	111	154.136	Ketone	-
YZMW0295	(6R,7aR)-3,6-Dimethyl-5,6,7,7a-tetrahydrobenzofuran-2(4H)-one	38049-04-6	1500	C10H14O2	124	167	166.099	Heterocyclic compound	-
XMW0871	Benzoic acid, 2-hydroxy-, phenylmethyl ester	118-58-1	1872	C14H12O3	65	91	228.079	Ester	balsamic, clean, herbal, oily, sweet
YZMW0303	DL-Leucine, N-acetyl-, ethyl ester	4071-36-7	1403	C10H19NO3	86	129	201.136	Ester	-
XMW0869	Neoisolongifolene, 8,9-dehydro-	67517-14-0	1375	C15H22	131	202	202.172	Terpenoids	-
YZMW0282	Pyrazine, 2-methoxy-5-(2-methylpropyl)-	36330-05-9	1240	C9H14N2O	124	43	166.111	Heterocyclic compound	-
XMW0954	Cyclopropanecarboxylic acid, 2,2-dimethyl-3-(2-methyl-1-propenyl)-, (1R-trans)-	4638-92-0	1284	C10H16O2	93	107	168.115	Terpenoids	-
XMW0971	Benzyl angelate	37526-87-7	1446	C12H14O2	65	83	190.099	Ester	-
XMW0970	Ethanone, 1-(2,3,4-trihydroxyphenyl)-	528-21-2	1453	C8H8O4	153	168	168.042	Ketone	-
YZMW0256	Oxalacetic acid	328-42-7	1362	C4H4O5	45	43	132.006	Acid	-
XMW0966	1-((1S,3aR,4S,7R,7aR)-3a,7a-Dimethyloctahydro-1H-4,7-methanoinden-1-yl)ethanone	66748-84-3	1589	C14H22O	123	95	206.167	Ketone	-
YZMW0257	2-Oxopentanedioic acid	328-50-7	1377	C5H6O5	43	42	146.022	Acid	-
YZMW0263	5-Undecanone	33083-83-9	1259	C11H22O	71	57	170.167	Ketone	-
XMW0952	4-Methylhexyl 3-methylbutanoate	1215127-80-2	1312	C12H24O2	70	57	200.178	Ester	-
XMW0939	4-Hexen-1-ol, 5-methyl-2-(1-methylethenyl)-, acetate	25905-14-0	1300	C12H20O2	69	93	196.146	Ester	-
XMW0950	Naphthalene, 1,2,3,4-tetrahydro-1,4,6-trimethyl-	22824-32-4	1375	C13H18	159	132	174.141	Aromatics	-
YZMW0268	1,2-Benzenediol, 4,5-dichloro-	3428-24-8	1633	C6H4Cl2O2	179	180	177.959	Alcohol	-
XMW0946	Ethanol, 2-(4-ethylphenoxy)-	54411-10-8	1418	C10H14O2	122	107	166.099	Alcohol	-
XMW0944	Cyclohexene, 2-ethenyl-1,3,3-trimethyl-	5293-90-3	1105	C11H18	135	93	150.141	Hydrocarbons	-
YZMW0269	Benzenemethanol, 4-(1,1-dimethylethyl)-.alpha.-methyl-	34386-42-0	1390	C12H18O	51	163	178.136	Alcohol	-
XMW0942	4-Nitro-1,3-phenylenediamine	5131-58-8	1931	C6H7N3O2	123	153	153.054	Amine	-
XMW0940	Benzenemethanol, .alpha.-2-cyclohexen-1-yl-	5723-89-7	1617	C13H16O	79	107	188.12	Alcohol	-
YZMW0276	2-Heptenal, 2-propyl-	34880-43-8	1180	C10H18O	125	107	154.136	Aldehyde	-
XMW0858	1H-Indole-3-ethanamine, 6-fluoro-.beta.-methyl-	77590-52-4	1842	C11H13FN2	44	149	192.106	Heterocyclic compound	-
XMW0854	4a(2H)-Naphthalenol, 1,3,4,5,6,8a-hexahydro-4,7-dimethyl-1-(1-methylethyl)-, (1S,4S,4aS,8aR)-	73365-77-2	1614	C15H26O	179	161	222.198	Terpenoids	-
YZMW0091	1-Dodecanamine	124-22-1	1436	C12H27N	45	41	185.214	Amine	-
YZMW0308	Thiazole, 4-propyl-	41981-60-6	1006	C6H9NS	99	112	127.046	Heterocyclic compound	-
XMW0776	Benzoic acid, 2-propenyl ester	583-04-0	1254	C10H10O2	105	77	162.068	Ester	sweet, floral, cherry, berry
XMW0775	1-Undecene, 9-methyl-	74630-41-4	1152	C12H24	139	55	168.188	Hydrocarbons	-
XMW0774	3-Hexene, 1-(1-methoxyethoxy)-, (Z)-	54340-96-4	1035	C9H18O2	89	59	158.131	Ether	-
XMW0772	1,3-Cyclopentanedione, 2-acetyl-4-methyl-	4056-69-3	1232	C8H10O3	139	154	154.063	Ketone	-
XMW0770	Indane	496-11-7	1029	C9H10	118	117	118.078	Aromatics	-
XMW0766	Cyclohexanone, 5-methyl-2-(1-methylethylidene)-	15932-80-6	1220	C10H16O	67	81	152.12	Terpenoids	minty
XMW0760	Guanidine	113-00-8	1188	CH5N3	59	43	59.048	Nitrogen compounds	-
XMW0757	Hexadecanoic acid, 15-methyl-, methyl ester	6929-04-0	1990	C18H36O2	74	87	284.272	Ester	-
XMW0755	m-Camphorene	20016-73-3	1960	C20H32	272	257	272.25	Terpenoids	-
XMW0754	Methanol, (cyclohexyl)(2,3-dimethylphenyl)-	349498-47-1	1833	C15H22O	135	107	218.167	Alcohol	-
XMW0750	(E)-Tetradec-2-enal	51534-36-2	1673	C14H26O	70	41	210.198	Aldehyde	citrus, waxy, fatty, green, floral
XMW0749	8-Hexadecyne	19781-86-3	1695	C16H30	67	81	222.235	Hydrocarbons	-
XMW0748	4-Acetyl-3,5-dimethyl-2-pyrrolecarboxylic acid, methylester	89909-47-7	1692	C10H13NO3	148	195	195.09	Ester	-
YZMW0342	2-Quinolinecarboxylic acid, 4-hydroxy-	492-27-3	2136	C10H7NO3	117	161	189.043	Acid	-
YZMW0347	Butanedioic acid, methyl-	498-21-5	1291	C5H8O4	63	87	132.042	Acid	-
XMW0744	2,6-Dodecadien-1-al	21662-13-5	1449	C12H20O	70	69	180.151	Aldehyde	citrus, mandarin, orange, melon
YZMW0348	2-Butenedioic acid, 2-methyl-, (E)-	498-24-8	1296	C5H6O4	55	84	130.027	Acid	-
XMW0741	1,3-Benzodioxole, 2-acetyl-4-methoxy-2-methyl-	91057-65-7	1487	C11H12O4	165	108	208.074	Heterocyclic compound	-
XMW0779	2-Pentenenitrile, 4,4-dimethyl-	39168-14-4	882	C7H11N	94	67	109.089	Nitrogen compounds	-
XMW0781	2-Nitrophenyl acetate	610-69-5	1383	C8H7NO4	139	181	181.038	Ester	-
XMW0788	Phenol, 4-methyl-2-nitro-, acetate (ester)	54646-55-8	1495	C9H9NO4	77	153	195.053	Ester	-
YZMW0317	Metronidazole	443-48-1	1592	C6H9N3O3	125	124	171.064	Alcohol	-
XMW0851	Pyrimidine, 4-(2-hydroxy-5-methoxyphenyl)-	97630-77-8	1927	C11H10N2O2	187	202	202.074	Heterocyclic compound	-
YZMW0313	L-Tryptophan, methyl ester	4299-70-1	2076	C12H14N2O2	77	103	218.106	Ester	-
XMW0841	1-Penten-3-one, 1-(4-methoxyphenyl)-4-methyl-	103-13-9	1816	C13H16O2	161	204	204.115	Ketone	caramel, fruity, buttery
XMW0837	1-(3-Methylbutyl)-2,3,5,6-tetramethylbenzene	116761-73-0	1584	C15H24	148	147	204.188	Aromatics	-
XMW0831	2H-1,5-Benzodiazepin-2-one, 1,3,4,5-tetrahydro-4,7,8-trimethyl-	65847-12-3	2052	C12H16N2O	91	204	204.126	Ketone	-
XMW0828	2,2'-Bis(4,5-dimethylimidazole)	69286-06-2	2065	C10H14N4	189	190	190.122	Heterocyclic compound	-
XMW0827	Coumarin, 3,4-dihydro-4,4,6,8-tetramethyl-	249629-60-5	1608	C13H16O2	204	189	204.115	Heterocyclic compound	-
YZMW0332	4H-1-Benzopyran-4-one, 5-hydroxy-7-methoxy-2-methyl-	480-34-2	1893	C11H10O4	91	177	206.058	Ketone	-
XMW0809	1,3-Pentanedione, 4,4-dimethyl-1-phenyl-	13988-67-5	1574	C13H16O2	147	69	204.115	Ketone	-
XMW0805	Benzo[b]thiophene, 2-ethyl-	1196-81-2	1412	C10H10S	162	147	162.05	Heterocyclic compound	-
XMW0802	2-Hydroxymethylbenzimidazole	22128-99-0	1569	C8H8N2O	148	147	148.064	Heterocyclic compound	-
YZMW0338	1,8-Nonadiene	4900-30-5	877	C9H16	95	67	124.125	Hydrocarbons	-
XMW2972	1H-Benzocycloheptene, 2,4a,5,6,7,8,9,9a-octahydro-3,5,5-trimethyl-9-methylene-, (4aS-cis)-	3853-83-6	1448	C15H24	119	93	204.188	Terpenoids	-
XMW0972	Khusimyl methyl ether	300349-20-6	1680	C16H26O	189	133	234.198	Ether	-
YZMW0246	Fenoprofen	31879-05-7	1959	C15H14O3	197	243	242.094	Acid	-
XMW0973	Ketone, methyl 2,4,5-trimethylpyrrol-3-yl	19005-95-9	1557	C9H13NO	67	136	151.1	Ketone	-
XMW0974	1,2,4-Methenoazulene, decahydro-1,5,5,8a-tetramethyl-, [1S-(1.alpha.,2.alpha.,3a.beta.,4.alpha.,8a.beta.,9R*)]-	1137-12-8	1374	C15H24	94	41	204.188	Terpenoids	-
XMW1127	Formic acid, octyl ester	112-32-3	1114	C9H18O2	56	70	158.131	Ester	fruity, rose, orange, waxy, cucumber
YZMW0144	(Z)-Ethyl 2-methylbut-2-enoate	16509-44-7	899	C7H12O2	43	100	128.084	Ester	-
XMW1126	2-Cyclohexen-1-ol, 1-methyl-4-(1-methylethyl)-, trans-	29803-81-4	1140	C10H18O	139	93	154.136	Terpenoids	-
XMW1125	4-Undecene, 3-methyl-, (Z)-	74645-87-7	1155	C12H24	67	97	168.188	Hydrocarbons	-
XMW1122	7-Octen-2-ol	39546-75-3	1064	C8H16O	45	41	128.12	Alcohol	-
XMW1120	Thiocyanic acid, 2-propenyl ester	764-49-8	896	C4H5NS	72	99	99.014	Ester	-
YZMW0154	Thiophene, tetrahydro-2-methyl-	1795-09-1	868	C5H10S	41	87	102.05	Heterocyclic compound	-
YZMW0157	(3S,5R,8S)-3,8-Dimethyl-5-(prop-1-en-2-yl)-2,3,5,6,7,8-hexahydroazulen-1(4H)-one	18374-76-0	1721	C15H22O	161	163	218.167	Terpenoids	-
XMW1112	n-Caprylic acid isobutyl ester	5461-06-3	1348	C12H24O2	101	128	200.178	Ester	fruity, green, oily, floral
YZMW0158	4-Heptanol, 3-methyl-	1838-73-9	997	C8H18O	57	70	130.136	Alcohol	-
YZMW0159	1H-Benzimidazole, 2-ethyl-	1848-84-6	1590	C9H10N2	131	145	146.084	Heterocyclic compound	-
YZMW0163	6-tert-Butyl-2,4-dimethylphenol	1879-09-0	1364	C12H18O	135	179	178.136	Phenol	-
XMW1102	Vinyl trans-cinnamate	17719-70-9	1447	C11H10O2	103	131	174.068	Ester	-
YZMW0171	1-Decanamine	2016-57-1	1255	C10H23N	86	44	157.183	Amine	-
YZMW0175	4-Methyl-3-nitrophenol	2042-14-0	1541	C7H7NO3	108	136	153.043	Phenol	-
XMW1100	2-Buten-1-one, 1-(2,6,6-trimethyl-1-cyclohexen-1-yl)-	35044-68-9	1419	C13H20O	177	192	192.151	Ketone	fruity, floral, black currant, currant, plum, rose, honey, tobacco
XMW1099	Hexanoic acid, 1-methylhexyl ester	6624-58-4	1389	C13H26O2	99	117	214.193	Ester	-
XMW1095	Benzene, 1,2-diethyl-3,4,5,6-tetramethyl-	33884-69-4	1531	C14H22	190	175	190.172	Aromatics	-
XMW1129	Ethyl mandelate	774-40-3	1373	C10H12O3	79	107	180.079	Ester	-
XMW1132	3-Amino-4-pyrazolecarbonitrile	16617-46-2	1567	C4H4N4	108	53	108.044	Heterocyclic compound	-
XMW1138	6-Octen-1-ol, 7-methyl-3-methylene-	13066-51-8	1195	C10H18O	69	41	154.136	Terpenoids	-
YZMW0115	Butanoic acid, 2-methylphenyl ester	14617-90-4	1323	C11H14O2	108	107	178.099	Ester	-
XMW1191	3-Buten-2-one, 4-(2,5,6,6-tetramethyl-1-cyclohexen-1-yl)-	79-70-9	1551	C14H22O	191	41	206.167	Ketone	fresh, sweet, violet, berry, woody, powdery
XMW1184	(Z)-Deca-8-en-4,6-diyn-1-yl 3-methylbutanoate	126693-81-0	1832	C15H20O2	115	130	232.146	Ester	-
YZMW0100	Dibenzothiophene	132-65-0	1766	C12H8S	92	139	184.035	Heterocyclic compound	-
YZMW0113	n-Propyl cyanoacetate	14447-15-5	1043	C6H9NO2	112	68	127.063	Ester	-
XMW1180	(1R,1aR,2aS,5R,6R,6aS,7aS)-1,6,6a-trimethyldecahydro-1,2a-methanocyclopropa[b]naphthalen-5-ol	860769-47-7	1685	C15H24O	118	105	220.183	Terpenoids	-
XMW1173	Acetic acid, [(1-thioxoethyl)thio]-	17930-82-4	1448	C4H6O2S2	59	150	149.981	Acid	-
XMW1171	Benzene, 1-methoxy-4-phenoxy-	1655-69-2	1631	C13H12O2	200	185	200.084	Ether	-
XMW0031	1,4-Methanoazulen-3-ol, decahydro-1,5,5,8a-tetramethyl-, [1S-(1.alpha.,3.beta.,3a.beta.,4.alpha.,8a.beta.)]-	99481-30-8	1608	C15H26O	85	95	222.198	Terpenoids	-
YZMW0143	3-Quinuclidinol	1619-34-7	1157	C7H13NO	82	96	127.1	Alcohol	-
XMW1163	Ethyl 2-hydroxybenzyl sulfone	53380-27-1	1744	C9H12O3S	107	77	200.051	Phenol	-
YZMW0124	Cyclodecanone	1502-06-3	1385	C10H18O	98	112	154.136	Ketone	-
XMW1156	Cyclopentanecarbonitrile, 3-(1-methylethylidene)-	89683-72-7	1209	C9H13N	135	93	135.105	Nitrogen compounds	-
YZMW0127	Ethyl 3-cyclohexenecarboxylate	15111-56-5	1136	C9H14O2	97	81	154.099	Ester	-
XMW1144	4-Acetoxy-3-methoxystyrene	46316-15-8	1492	C11H12O3	150	135	192.079	Ester	-
YZMW0138	Phenol, 4-chloro-2-methyl-	1570-64-5	1281	C7H7ClO	107	144	142.019	Phenol	-
XMW1140	Thymoquinone	490-91-5	1250	C10H12O2	164	121	164.084	Ketone	-
YZMW0176	2-Amino-2-norbornanecarboxylic acid	20448-79-7	1482	C8H13NO2	87	109	155.095	Acid	-
YZMW0178	Diethyl pimelate	2050-20-6	1480	C11H20O4	125	172	216.136	Ester	-
XMW1003	4,4-Dimethyl-1,2,3,4-tetrahydro-.gamma.-carboline	22315-87-3	1977	C13H16N2	200	185	200.131	Heterocyclic compound	-
XMW1033	trans-Valerenyl acetate	101527-74-6	1808	C17H26O2	187	145	262.193	Ester	-
XMW1020	(3-Bromo-1-methylpropoxymethyl)benzene	51666-29-6	1545	C11H15BrO	55	92	242.031	Halogenated hydrocarbons	-
XMW1018	1-Phenylcyclohexylamine	2201-24-3	1517	C12H17N	132	175	175.136	Amine	-
XMW1016	(4,4-Dimethyl-2,4,5,6-tetrahydro-1H-inden-2-yl)acetic acid	113522-67-1	1684	C13H18O2	147	105	206.131	Acid	-
XMW1015	Nonylamine, 1-heptyl-	24539-83-1	1771	C16H35N	128	142	241.277	Amine	-
XMW1014	5-Pyrimidinamine, 2-chloro-4-ethoxy-	54484-70-7	1543	C6H8ClN3O	173	145	173.036	Heterocyclic compound	-
XMW1007	N-(4-Methylphenyl)-2-diazo-2-cyano-acetamide	122098-07-1	1837	C10H8N4O	200	117	200.07	Amine	-
XMW1005	3-[4-Hydroxyisopent-2(Z)-enyl]-4-hydroxyacetophenone	24672-83-1	2120	C13H16O3	187	202	220.11	Ketone	-
XMW1002	Isolongifolene, 4,5,9,10-dehydro-	156747-45-4	1377	C15H20	143	157	200.157	Hydrocarbons	-
XMW1036	Cyclobuta[1,2:3,4]dicyclooctene, 1,2,5,6,6a,6b,7,8,11,12,12a,12b-dodecahydro-, (6a.alpha.,6b.beta.,12a.alpha.,12b.beta.)-	61277-44-9	1759	C16H24	79	67	216.188	Hydrocarbons	-
XMW1000	(E)-5-((1R,3R,6S)-2,3-Dimethyltricyclo[2.2.1.02,6]heptan-3-yl)-2-methylpent-2-enal	19903-70-9	1679	C15H22O	93	121	218.167	Terpenoids	-
XMW0989	12-Oxatetracyclo[4.3.1.1(2,5).1(4,10)]dodecane, 11-isopropylidene-	105191-67-1	1626	C14H20O	145	119	204.151	Heterocyclic compound	-
YZMW0225	4-n-Propylacetophenone	2932-65-2	1380	C11H14O	105	77	162.104	Ketone	-
XMW0988	Isoquinoline, 1-butyl-3,4-dihydro-	33351-43-8	1602	C13H17N	144	145	187.136	Heterocyclic compound	-
YZMW0227	Benzaldehyde, 2,3,4,5-tetramethyl-	29344-95-4	1474	C11H14O	91	146	162.104	Aldehyde	-
XMW0979	(4R,4aS,6S)-4,4a-Dimethyl-6-(prop-1-en-2-yl)-1,2,3,4,4a,5,6,7-octahydronaphthalene	823810-22-6	1476	C15H24	121	91	204.188	Terpenoids	-
YZMW0242	Phenol, 3-methyl-4-(methylthio)-	3120-74-9	1504	C8H10OS	95	139	154.045	Phenol	-
YZMW0221	Cyclooctanecarboxylic acid, 1-amino-	28248-38-6	1588	C9H17NO2	100	42	171.126	Acid	-
XMW1037	Phenol, 5-(1,5-dimethyl-4-hexenyl)-2-methyl-, (R)-	30199-26-9	1753	C15H22O	136	121	218.167	Terpenoids	-
XMW1091	1-Pentanol, 5-[(tetrahydro-2H-pyran-2-yl)oxy]-	76102-74-4	1492	C10H20O3	69	101	188.141	Alcohol	-
YZMW0184	L-Azetidine-2-carboxylic acid	2133-34-8	1117	C4H7NO2	45	54	101.048	Acid	-
XMW1089	Hexanoic acid, cyclopentyl ester	5413-59-2	1315	C11H20O2	99	41	184.146	Ester	-
XMW1086	Butanoic acid, heptyl ester	5870-93-9	1296	C11H22O2	71	89	186.162	Ester	-
XMW1084	2-Butenoic acid, 3-hexenyl ester, (E,Z)-	65405-80-3	1242	C10H16O2	67	69	168.115	Ester	green, vegetable
XMW1083	7-Octene-2,6-diol, 2,6-dimethyl-	29210-77-3	1237	C10H20O2	68	71	172.146	Alcohol	-
XMW1067	Butanoic acid, 2-pentenyl ester, (Z)-	42125-13-3	1098	C9H16O2	71	43	156.115	Ester	-
YZMW0220	Piperazine, 2,5-dimethyl-, trans-	2815-34-1	977	C6H14N2	57	70	114.116	Heterocyclic compound	-
YZMW0211	Cyclohexadecanone	2550-52-9	1731	C16H30O	55	238	238.23	Ketone	-
YZMW0214	Phenol, 3-methyl-4-nitro-	2581-34-2	1225	C7H7NO3	80	136	153.043	Phenol	-
XMW1061	Thiophene, 2-hexyl-	18794-77-9	1277	C10H16S	97	98	168.097	Heterocyclic compound	floral, fruity, gassy, green, meaty
YZMW0217	.gamma.-Tetradecalactone	2721-23-5	1899	C14H26O2	97	100	226.193	Ester	-
YZMW0219	Cyclohexanecarboxylic acid, 1-amino-	2756-85-6	1394	C7H13NO2	81	41	143.095	Acid	-
XMW1038	Longifolenaldehyde	19890-84-7	1591	C15H24O	95	109	220.183	Terpenoids	-
XMW1167	(1R,3E,7E,11R)-1,5,5,8-Tetramethyl-12-oxabicyclo[9.1.0]dodeca-3,7-diene	19888-34-7	1606	C15H24O	67	109	220.183	Terpenoids	-
XMW0028	Pyridine, 2,3,4,5-tetrahydro-6-propyl-	1604-01-9	1024	C8H15N	97	96	125.12	Heterocyclic compound	-
KMW0312	Furan, 3-(4-methyl-3-pentenyl)-	539-52-6	1101	C10H14O	81	69	150.104	Terpenoids	woody
KMW0381	Hexanoic acid, butyl ester	626-82-4	1189.39232409382	C10H20O2	56	99	172.146	Ester	fruity, pineapple, berry, apple, juicy, green, winey, waxy, cognac, soapy
KMW0364	Phenethyl mercaptan	4410-99-5	1176	C8H10S	138	104	138.05	Alcohol	rubbery, sulfury
KMW0340	2-Octanol, acetate	2051-50-5	1115	C10H20O2	87	112	172.146	Ester	fruity
KMW0335	Cyclohexanol, 1-methyl-4-(1-methylethenyl)-	138-87-4	1153	C10H18O	71	93	154.136	Terpenoids	pungent, earthy, woody
KMW0334	Cyclohexanone, 5-methyl-2-(1-methylethyl)-	10458-14-7	1169	C10H18O	154	139	154.136	Terpenoids	minty
KMW0325	3-Cyclohexen-1-ol, 1-methyl-4-(1-methylethyl)-	586-82-3	1137	C10H18O	43	81	154.136	Terpenoids	dry, woody, musty
KMW0323	Benzyl alcohol	100-51-6	1034.76394849785	C7H8O	79	108	108.058	Alcohol	floral, rose, phenol, balsamic
KMW0316	(2R,4R)-4-Methyl-2-(2-methylprop-1-en-1-yl)tetrahydro-2H-pyran	5258-11-7	1127	C10H18O	140	154	154.136	Terpenoids	flowery
KMW0315	2-Acetyl-3,4,5,6-tetrahydropyridine	27300-27-2	1110	C7H11NO	125	82	125.084	Heterocyclic compound	roasted, caramel, bread
KMW0306	Undecane	1120-21-4	1100	C11H24	156	43	156.188	Hydrocarbons	alkane
KMW0262	1-Nonen-3-one	24415-26-7	1076	C9H16O	55	70	140.12	Ketone	pungent, mushroom
KMW0298	cis-Rose oxide	876-17-5	1111	C10H18O	154	139	154.136	Terpenoids	floral
KMW0293	2,4-Octadienal, (E,E)-	30361-28-5	1115	C8H12O	39	81	124.089	Aldehyde	green, fatty, pear, melon, peel
KMW0291	Linalool	78-70-6	1100.58886509636	C10H18O	80	93	154.136	Terpenoids	floral, green
KMW0287	(Z,Z)-3,6-Nonadienal	21944-83-2	1100	C9H14O	110	67	138.104	Aldehyde	fatty, soapy, cucumber
KMW0284	Phenylethyl Alcohol	60-12-8	1116.09989373007	C8H10O	91	92	122.073	Alcohol	fruity, rose, sweet, apple
KMW0283	Hexanoic acid, propyl ester	626-77-7	1093.97011739594	C9H18O2	99	117	158.131	Ester	sweet, fruity, juicy, pineapple, green, tropical
KMW0276	1-Octanol	111-87-5	1069.76369495166	C8H18O	56	55	130.136	Alcohol	intense citrus, rose
KMW0274	Maltol	118-71-8	1113.1550802139	C6H6O3	126	97	126.032	Heterocyclic compound	sweet, caramel
KMW0382	Phenol, 2-methyl-	95-48-7	1052.72145144077	C7H8O	107	108	108.058	Phenol	phenol
KMW0399	Decanal	112-31-2	1206.42895732037	C10H20O	112	82	156.151	Aldehyde	sweet, aldehydic, waxy, orange peel, citrus, floral
KMW0404	Naphthalene	91-20-3	1189.55223880597	C10H8	128	129	128.063	Aromatics	pungent, dry, tarry
KMW0406	Dodecane	112-40-3	1200	C12H26	43	57	170.203	Hydrocarbons	alkane
KMW0488	Tridecane	629-50-5	1309	C13H28	57	43	184.219	Hydrocarbons	alkane
KMW0483	Undecanal	112-44-7	1308.44370860927	C11H22O	82	96	170.167	Aldehyde	waxy, soapy, floral, aldehydic, citrus, green, fatty, fresh
KMW0474	2-Undecanone	112-12-9	1294.65153970827	C11H22O	58	43	170.167	Ketone	waxy, fruity, creamy, fatty, orris, floral
KMW0473	4-Isopropylcyclohexa-1,3-dienecarbaldehyde	1197-15-5	1283	C10H14O	79	107	150.104	Aldehyde	fatty, spicy
KMW0462	Benzoic acid	65-85-0	1160.81370449679	C7H6O2	122	105	122.037	Acid	faint, balsamic, urine
KMW0456	1-Decanol	112-30-1	1271.52890329552	C10H22O	55	70	158.167	Alcohol	fatty, waxy, floral, orange, sweet, watery
KMW0454	1-Cyclohexene-1-carboxaldehyde, 4-(1-methylethenyl)-	2111-75-3	1274	C10H14O	68	79	150.104	Aldehyde	fresh, green, herbal, grassy, sweet, minty, cumin
KMW0453	Linalyl acetate	115-95-7	1257	C12H20O2	80	93	196.146	Terpenoids	sweet, green, citrus, bergamot, lavender, woody
KMW0451	5-Thiazoleethanol, 4-methyl-	137-00-8	1278	C6H9NOS	113	112	143.04	Heterocyclic compound	fatty, cooked, beefy, juice
KMW0442	3-Phenylpropanol	122-97-4	1233.49540788763	C9H12O	117	91	136.089	Alcohol	sweet, spicy, cinnamyl, mignonette, hyacinth, balsamic
KMW0434	1-Cyclohexene-1-carboxaldehyde, 2,6,6-trimethyl-	432-25-7	1226.96871628911	C10H16O	137	41	152.12	Terpenoids	tropical, saffron, herbal, clean, rose, sweet, tobacco, damascone, fruity
KMW0432	Neral	106-26-3	1240	C10H16O	84	69	152.12	Terpenoids	sweet, citral, lemon, peel
KMW0426	Benzonitrile	100-47-0	984	C7H5N	103	76	103.042	Nitrogen compounds	almond
KMW0425	Benzothiazole	95-16-9	1228	C7H5NS	108	135	135.014	Heterocyclic compound	meaty, vegetable, brown, cooked, beefy, coffee
KMW0423	2(3H)-Furanone, 5-butyldihydro-	104-50-7	1261	C8H14O2	100	85	142.099	Ester	sweet, coconut, waxy, creamy, tonka, dairy, fatty
KMW0420	2-Cyclohexen-1-ol, 3-methyl-6-(1-methylethyl)-, trans-	16721-39-4	1208	C10H18O	84	41	154.136	Terpenoids	herbal
KMW0418	(1R)-(-)-Myrtenal	18486-69-6	1200	C10H14O	135	107	150.104	Aldehyde	sweet, cinnamon, tonka, spicy, terpene, camphor, jammy
KMW0411	1,6-Octadien-3-ol, 3,7-dimethyl-, formate	115-99-1	1215	C11H18O2	55	41	182.131	Ester	citrus, herbal, bergamot, lavender, soapy, fatty, green, woody
KMW0494	Decanoic acid, methyl ester	110-42-9	1326	C11H22O2	155	74	186.162	Ester	oily, wine, fruity, floral
GMW0369	Spiro[5.5]undec-2-ene, 3,7,7-trimethyl-11-methylene-, (-)-	18431-82-8	1476	C15H24	204	93	204.188	Terpenoids	-
KMW0113	2-Heptanone	110-43-0	890.657769304099	C7H14O	114	58	114.104	Ketone	soapy
KMW0112	o-Xylene	95-47-6	894.211017740429	C8H10	91	106	106.078	Aromatics	geranium
KMW0094	Butanoic acid, 3-methyl-, ethyl ester	108-64-5	855.329227854098	C7H14O2	88	70	130.099	Ester	strawberry, candy, fruity
GMW0406	4-Hydroxy-β-damascone	102488-09-5	1618	C13H20O2	175	69	208.146	Ketone	-
GMW0400	Allyl nonanoate	7493-72-3	1377	C12H22O2	97	100	198.162	Ester	sweet, waxy, fruity, wine, creamy, vinegar, pineapple
GMW0393	(1R,3aS,5aS,8aR)-1,3a,5a-Trimethyl-4-methylenedecahydrocyclopenta[c]pentalene	71596-72-0	1412	C15H24	108	109	204.188	Terpenoids	-
GMW0392	.beta.-Longipinene	41432-70-6	1403	C15H24	105	91	204.188	Terpenoids	-
GMW0349	Safrole	94-59-7	1287	C10H10O2	161	162	162.068	Heterocyclic compound	sweet, warm, spicy, woody, floral, sassafrass, anisic
KMW0251	5-Heptenal, 2,6-dimethyl-	106-72-9	1054.99199145756	C9H16O	67	82	140.12	Aldehyde	fresh, ozonous, melon, fresh air, sweet, green
GMW0341	Bicyclo[3.1.1]heptane, 2,6,6-trimethyl-, (1.alpha.,2.beta.,5.alpha.)-	6876-13-7	982	C10H18	55	95	138.141	Terpenoids	fresh, pine, balsamic, herbal
GMW0310	Bicyclo[7.2.0]undec-4-ene, 4,11,11-trimethyl-8-methylene-	13877-93-5	1490	C15H24	175	189	204.188	Hydrocarbons	sweet, woody, spice, clove, dry
GMW0279	Benzoic acid, 2-amino-, 2-phenylethyl ester	133-18-6	2120	C15H15NO2	119	120	241.11	Ester	sweet, floral, rose, grape, orange, iris, honey
GMW0278	2-Heptanol, 2,6-dimethyl-	13254-34-7	1006	C9H20O	59	69	144.151	Alcohol	fresh, floral, woody, citrus, herbal
GMW0271	9-Decen-1-ol	13019-22-2	1262	C10H20O	54	43	156.151	Alcohol	dewy, rose, waxy, fresh, clean, aldehydic
GMW0267	Bicyclo[3.1.1]hept-2-ene-2-ethanol, 6,6-dimethyl-	128-50-7	1212	C11H18O	105	93	166.136	Alcohol	sweet, balsamic, citrus, pine, herbal
GMW0266	α-isomethyl ionone	127-51-5	1480	C14H22O	107	206	206.167	Terpenoids	floral, fruity, powdery, violet, woody, tea
KMW0115	Styrene	100-42-5	893	C8H8	104	103	104.063	Aromatics	penetrating, balsamic, gasoline
KMW0131	Pentanoic acid	109-52-4	884.52776459421	C5H10O2	73	55	102.068	Acid	sickening, putrid, acid, sweaty, rancid
KMW0132	Pyrazine, 2,3-dimethyl-	5910-89-4	920	C6H8N2	67	108	108.069	Heterocyclic compound	nutty, nut skin, cocoa, peanut, buttery, coffee, walnut, caramel, roasted
KMW0249	7,8-DIHYDROLINALOOL	18479-49-7	1135	C10H20O	123	109	156.151	Terpenoids	woody, citrus, camphor
KMW0240	Ethanone, 1-(1H-pyrrol-2-yl)-	1072-83-9	1063	C6H7NO	94	109	109.053	Heterocyclic compound	musty, nut skin, maraschino, cherry, coumarin, licorice, walnut, bread
KMW0231	Furaneol	3658-77-3	1070	C6H8O3	128	57	128.047	Ketone	sweet, cotton, candy, caramel, strawberry, sugar
KMW0219	1-Hexanol, 2-ethyl-	104-76-7	1028.64806866953	C8H18O	41	57	130.136	Alcohol	citrus, fresh, floral, oily, sweet
KMW0214	Acetylpyrazine	22047-25-2	1023	C6H6N2O	79	52	122.048	Heterocyclic compound	popcorn, nutty, corn, chip, bread, crust, chocolate, hazelnut, coffee
KMW0212	Benzeneacetaldehyde	122-78-1	1045.59613319012	C8H8O	92	91	120.058	Aldehyde	floral, honey, rose, cherry
KMW0205	Cyclohexene, 1-methoxy-	931-57-7	1014	C7H12O	112	84	112.089	Ether	herbal, spice
KMW0203	Ethanone, 1-(2-pyridinyl)-	1122-62-9	1034	C7H7NO	106	78	121.053	Ketone	popcorn, heavy, corn, chip, fatty, tobacco
KMW0188	2-Methyl-1,3-dithiacyclopentane	5616-51-3	1026	C4H8S2	120	105	120.007	Heterocyclic compound	sulfury, alliaceous, smoky, savory, vegetable
KMW0187	2-Octanone	111-13-7	991	C8H16O	58	71	128.12	Ketone	earthy, weedy, natural, woody, herbal
KMW0181	2,3-Dehydro-1,8-cineole	92760-25-3	991	C10H16O	109	79	152.12	Terpenoids	minty, lemon
KMW0178	Bicyclo[3.1.0]hexane, 4-methylene-1-(1-methylethyl)-	3387-41-5	974	C10H16	91	69	136.125	Terpenoids	woody, terpene, citrus, pine, spice
KMW0175	Phenol	108-95-2	980.699008868023	C6H6O	66	94	94.042	Phenol	phenol, medicinal
KMW0173	1-Octen-3-ol	3391-86-4	979.760041731873	C8H16O	85	57	128.12	Alcohol	fatty, fruity, grassy, mushroom, perfumy, sweet
KMW0161	3-Octanone	106-68-3	986	C8H16O	71	128	128.12	Ketone	fresh, herbal, lavender, sweet, mushroom
KMW0158	Benzaldehyde	100-52-7	962.460896767466	C7H6O	106	77	106.042	Aldehyde	sweet, bitter, almond, cherry
KMW0150	Benzene, 1,2,4-trimethyl-	95-63-6	994.943240454076	C9H12	105	120	120.094	Aromatics	plastic
KMW0147	Pyridine, 2-ethyl-	100-71-0	906	C7H9N	106	107	107.073	Heterocyclic compound	green, grassy
KMW0140	Thiazole, 4,5-dimethyl-	3581-91-7	935	C5H7NS	71	113	113.03	Heterocyclic compound	roasted, nutty, fishy, green, boiled, shrimp
KMW0492	2(3H)-Furanone, 5-ethyldihydro-	695-06-7	1054.85592315902	C6H10O2	56	70	114.068	Ester	sweet, caramel
KMW0496	Hexanoic acid, 3-hydroxy-, ethyl ester	2305-25-1	1133	C8H16O3	117	71	160.11	Ester	fruity, grape, burnt, woody, hay, spicy, pineapple, cranberry, dusty, woody
GMW0254	Benzenepropanol, propanoate	122-74-7	1445	C12H16O2	91	118	192.115	Ester	floral, balsamic, hyacinth, mimosa
KMW0683	Heptadecane	629-78-7	1700	C17H36	240	99	240.282	Hydrocarbons	alkane
KMW0729	5-Hydroxymethylfurfural	67-47-0	1232	C6H6O3	97	126	126.032	Aldehyde	fatty, buttery, musty, waxy, caramel
KMW0726	1-Tetradecanol	112-72-1	1680.49698795181	C14H30O	97	83	214.23	Alcohol	fruity, waxy, orris, coconut
KMW0722	4-Vinylphenol	2628-17-3	1223	C8H8O	65	91	120.058	Phenol	chemical, woody
KMW0713	2,6,10-Dodecatrien-1-ol, 3,7,11-trimethyl-, acetate, (E,E)-	4128-17-0	1843	C17H28O2	264	41	264.209	Terpenoids	oily, waxy
KMW0708	7-epi-a-Eudesmol	123123-38-6	1658	C15H26O	161	122	222.198	Terpenoids	sweet, woody
KMW0706	1-Hexadecanol	36653-82-4	1882.36953455571	C16H34O	55	69	242.261	Alcohol	waxy, clean, greasy, floral, oily
KMW0697	Hexadecanal	629-80-1	1820.31029619182	C16H32O	96	109	240.245	Aldehyde	cardboard
KMW0692	2-Pentadecanone, 6,10,14-trimethyl-	502-69-2	1844	C18H36O	250	71	268.277	Terpenoids	oily, herbal, jasmin, celery, woody
KMW0684	.delta.-Dodecalactone	713-95-1	1720	C12H22O2	99	71	198.162	Ester	peachy, oily, creamy, soapy
KMW0681	2,6,11-Dodecatrienal, 2,6-dimethyl-10-methylene-	60066-88-8	1695	C15H22O	93	55	218.167	Terpenoids	orange, sweet, fresh, waxy, juicy
KMW0671	(1R,4R)-1-methyl-4-(6-Methylhept-5-en-2-yl)cyclohex-2-enol	58334-55-7	1616	C15H26O	119	69	222.198	Terpenoids	ginger, metallic
KMW0669	Pantolactone	599-04-2	1036.99731903485	C6H10O3	71	41	130.063	Ester	burnt, roasted bread
KMW0667	.tau.-Muurolol	19912-62-0	1642	C15H26O	95	121	222.198	Terpenoids	herbal, spicy, honey
KMW0664	3-Cyclohexen-1-ol, 1-(1,5-dimethyl-4-hexenyl)-4-methyl-	15352-77-9	1671	C15H26O	93	82	222.198	Terpenoids	citrus, floral, tangy, lemon, fresh, sweet, herbal
KMW0662	4-Oxo-β-ionone	29790-29-2	1659	C13H18O2	163	206	206.131	Terpenoids	woody
KMW0660	2(3H)-Furanone, dihydro-5-(2-octenyl)-, (Z)-	18679-18-0	1662	C12H20O2	96	85	196.146	Ester	sweet, fatty, waxy, dairy, creamy, fruity
KMW0654	Methyl tetradecanoate	124-10-7	1728.1798245614	C15H30O2	74	87	242.225	Ester	fatty, waxy, petal
KMW0653	Pentanoic acid, 3,7-dimethyl-2,6-octadienyl ester, (E)-	10402-47-8	1659	C15H26O2	136	68	238.193	Ester	rose, fruity, pineapple
KMW0734	Benzoic acid, 4-hydroxy-3-methoxy-, methyl ester	3943-74-6	1525	C9H10O4	151	182	182.058	Ester	warm, spicy, vanilla, guaiacol, phenol, carnation
KMW0735	Benzoic acid, 4-hydroxy-3-methoxy-, ethyl ester	617-05-0	1579	C10H12O4	151	196	196.074	Ester	flowery, fruity, sweet, vanilla
KMW0736	Apocynin	498-02-2	1492.9183323815	C9H10O3	52	166	166.063	Ketone	faint, sweet, vanillin
KMW0737	2-Cyclohexen-1-one, 4-(3-hydroxy-1-butenyl)-3,5,5-trimethyl-	34318-21-3	1647	C13H20O2	108	109	208.146	Ketone	spicy
NMW0100	Succinimide	123-56-8	1187	C4H5NO2	56	99	99.032	Heterocyclic compound	amine, ammoniacal, piperidine
NMW0098	Arecoline	63-75-2	1233	C8H13NO2	140	96	155.095	Heterocyclic compound	-
NMW0088	2-Ethylhexyl acrylate	103-11-7	1220	C11H20O2	112	70	184.146	Ester	-
NMW0072	Cyclohexanol, 2-methyl-5-(1-methylethenyl)-, (1.alpha.,2.beta.,5.alpha.)-	38049-26-2	1192	C10H18O	41	154	154.136	Terpenoids	-
NMW0058	Naphthalene, 1,2,3,4-tetrahydro-	119-64-2	1155	C10H12	104	132	132.094	Aromatics	-
NMW0052	2-Methyl-6-methyleneocta-2,7-dien-4-one	539-70-8	1145	C10H14O	83	55	150.104	Terpenoids	-
NMW0050	Benzyl nitrile	140-29-4	1144	C8H7N	90	117	117.058	Nitrogen compounds	-
NMW0042	Valproic Acid	99-66-1	1116	C8H16O2	102	73	144.115	Acid	-
NMW0036	2-Pyrrolidinone, 1-ethenyl-	88-12-0	1102	C6H9NO	111	56	111.068	Ketone	-
NMW0033	2(1H)-Pyridinone	142-08-5	1094	C5H5NO	67	95	95.037	Ketone	-
NMW0031	Hygrine	496-49-1	1092	C8H15NO	141	84	141.115	Heterocyclic compound	-
NMW0029	Formic acid, phenylmethyl ester	104-57-4	1079	C8H8O2	90	91	136.052	Ester	floral, fruity, spicy, almond, cranberry, black currant, tea
NMW0021	2-Pyridinemethanamine	3731-51-9	1054	C6H8N2	80	108	108.069	Heterocyclic compound	-
NMW0019	1-Octanamine	111-86-4	1045	C8H19N	129	44	129.152	Amine	-
NMW0011	Benzofuran	271-89-6	1000	C8H6O	118	90	118.042	Heterocyclic compound	aromatic
NMW0006	2-Cyclohexen-1-one, 3-methyl-6-(1-methylethylidene)-	491-09-8	1340	C10H14O	107	150	150.104	Terpenoids	sharp, minty, phenol
NMW0004	1,2-Cyclohexanediol, 1-methyl-4-(1-methylethenyl)-	1946-00-5	1321	C10H18O2	71	67	170.131	Terpenoids	cool, minty
NMW0003	2,6,9,11-Dodecatetraenal, 2,6,10-trimethyl-, (E,E,E)-	17909-77-2	1752	C15H22O	93	55	218.167	Terpenoids	citrus, orange, powdery, aldehydic, juicy, mandarin, sour, candy, waxy
KMW0646	Citronellyl valerate	7540-53-6	1625	C15H28O2	81	123	240.209	Ester	rose, herbal, honey
KMW0640	Tetradecanal	124-25-4	1613	C14H28O	96	82	212.214	Aldehyde	fatty, waxy, amber, incense, dry, citrus, peel, musky
KMW0498	4-Oxodecanal	43160-78-7	1333	C10H18O2	85	100	170.131	Aldehyde	fatty
KMW0545	Dodecanal	112-54-9	1409	C12H24O	140	96	184.183	Aldehyde	soapy, waxy, aldehydic, citrus, green, floral
KMW0568	2H-Pyran-2-one, tetrahydro-6-pentyl-	705-86-2	1502.44630071599	C10H18O2	99	71	170.131	Ester	creamy, coconut, fruity
KMW0561	2(3H)-Furanone, 5-hexyldihydro-	706-14-9	1473.78640776699	C10H18O2	128	85	170.131	Ester	fresh, oily, waxy, peach, coconut, buttery, sweet
KMW0560	Coumarin	91-64-5	1447.62992575671	C9H6O2	146	118	146.037	Heterocyclic compound	sweet, hay, tonka, new-mown hay
KMW0559	Bicyclo[7.2.0]undec-4-ene, 4,11,11-trimethyl-8-methylene-,[1R-(1R*,4Z,9S*)]-	118-65-0	1406	C15H24	93	41	204.188	Terpenoids	woody, spicy
KMW0558	1,5-Dimethyl-1-vinyl-4-hexenyl butyrate	78-36-4	1418	C14H24O2	81	41	224.178	Ester	bergamot, fruity, banana, berry
KMW0553	.gamma.-Elemene	29873-99-2	1433	C15H24	53	121	204.188	Terpenoids	green, woody, oily
KMW0552	(-)-.beta.-Bourbonene	5208-59-3	1384	C15H24	123	204	204.188	Terpenoids	herbal, woody, floral, balsamic
KMW0551	Tetradecane	629-59-4	1408	C14H30	70	43	198.235	Hydrocarbons	mild, waxy
KMW0550	(E)-β-damascone	23726-91-2	1413	C13H20O	69	123	192.151	Terpenoids	fruity, floral, berry, plum, black currant, honey, rose, tobacco
KMW0546	Acetic acid, decyl ester	112-17-4	1409	C12H24O2	57	97	200.178	Ester	waxy, clean, fresh, laundered cloth, cloth, citrus, soapy
KMW0544	Methyleugenol	93-15-2	1406.51056539121	C11H14O2	178	163	178.099	Phenol	sweet, fresh, warm, spicy, clove, carnation, cinnamon
KMW0639	3-Buten-2-one, 4-(2,2,6-trimethyl-7-oxabicyclo[4.1.0]hept-1-yl)-	23267-57-4	1473	C13H20O2	123	41	208.146	Terpenoids	fruity, sweet, berry, woody, violet, orris, powdery
KMW0541	2,4-Dithiapentane	1618-26-4	889	C3H8S2	108	61	108.007	Sulfur compounds	garlic, sulfury, green, spicy, mushroom
KMW0540	Eugenol	97-53-0	1362.36263736264	C10H12O2	164	103	164.084	Phenol	floral, clove
KMW0538	Isobornyl propionate	2756-56-1	1388	C13H22O2	69	136	210.162	Ester	pungent, pine, camphor, woody, lavender
KMW0534	Butyl caprylate	589-75-3	1389	C12H24O2	56	57	200.178	Ester	buttery, ether, herbal, dank
KMW0523	1-Undecanol	112-42-5	1371	C11H24O	55	69	172.183	Alcohol	fresh, waxy, rose, soapy, clean, cloth, floral, citrus
KMW0519	Vanillin	121-33-5	1404.11193603655	C8H8O3	151	152	152.047	Aldehyde	sweet, vanilla, creamy, chocolate
KMW0509	Cyclohexene, 4-ethenyl-4-methyl-3-(1-methylethenyl)-1-(1-methylethyl)-, (3R-trans)-	20307-84-0	1338	C15H24	93	121	204.188	Terpenoids	sweet, herbal, woody
KMW0501	Dihydrocarvyl acetate	20777-49-5	1306	C12H20O2	121	136	196.146	Terpenoids	floral, rose, cumin, sweet, minty
KMW0577	2H-Pyran-2-one, 5,6-dihydro-6-pentyl-	54814-64-1	1501	C10H16O2	97	68	168.115	Ketone	peach
KMW0578	Butanoic acid, 3-methyl-, 1-ethenyl-1,5-dimethyl-4-hexenyl ester	1118-27-0	1464	C15H26O2	93	80	238.193	Ester	citrus, bergamot, lavender, peach, apricot, sage
KMW0585	Citronellyl isobutyrate	97-89-2	1483	C14H26O2	81	95	226.193	Ester	sweet, fruity, floral, geranium, tropical
KMW0586	p-Coumaric acid, trans	501-98-4	1862	C9H8O3	164	147	164.047	Acid	balsamic
KMW0637	2H-Pyran-2-one, 6-hexyltetrahydro-	710-04-3	1609	C11H20O2	99	71	184.146	Ester	creamy, fatty, coconut, fruity, peach, waxy
KMW0636	1H-3a,7-Methanoazulen-5-ol, octahydro-3,8,8-trimethyl-6-methylene-	28231-03-0	1610	C15H24O	95	41	220.183	Terpenoids	cedarwood, woody, sweet, soft
KMW0634	Benzene, 1,2,3-trimethoxy-5-(1-propenyl)-, (E)-	5273-85-8	1611	C12H16O3	133	118	208.11	Ether	spicy, flowery
KMW0631	Guaiol	489-86-1	1596	C15H26O	59	161	222.198	Terpenoids	woody, balsamic
KMW0629	1-Dodecanol	112-53-8	1474	C12H26O	55	43	186.198	Alcohol	earthy, soapy, waxy, fatty, honey, coconut
KMW0627	Benzoic acid, 1-methylethyl ester	939-48-0	1217	C10H12O2	77	105	164.084	Ester	sweet, fruity, floral, balsamic
KMW0625	Octanoic acid, hexyl ester	1117-55-1	1581	C14H28O2	145	84	228.209	Ester	fruity, green, waxy, berry, apple, estery
KMW0622	Cyclohexene, 3-(1,5-dimethyl-4-hexenyl)-6-methylene-, [S-(R*,S*)]-	20307-83-9	1524	C15H24	69	41	204.188	Terpenoids	herbal, fruity, woody
KMW0619	Butanoic acid, 3,7-dimethyl-2,6-octadienyl ester, (E)-	106-29-6	1562	C14H24O2	71	69	224.178	Ester	sweet, fruity, rose, waxy, raspberry, tropical
KMW0615	2(3H)-Furanone, 5-butyldihydro-4-methyl-, cis-	55013-32-6	1337	C9H16O2	99	42	156.115	Ketone	sweet, spicy, coconut, vanilla
KMW0613	α-farnesene	502-61-4	1508	C15H24	41	93	204.188	Terpenoids	citrus, herbal, lavender, bergamot, myrrh, neroli, green
KMW0612	1,3-Benzodioxole, 4-methoxy-6-(2-propenyl)-	607-91-0	1520	C11H12O3	192	91	192.079	Ether	spicy, warm, balsamic, woody
KMW0609	Citronellyl butyrate	141-16-2	1529	C14H26O2	95	123	226.193	Ester	sweet, fruity, floral, tropical, green, geranium, waxy
KMW0605	Pentanoic acid, 1-ethenyl-1,5-dimethyl-4-hexenyl ester	10471-96-2	1510	C15H26O2	80	93	238.193	Ester	fruity, lavender, apricot, citrus
KMW0602	Pentadecane	629-62-9	1499.37178754997	C15H32	57	43	212.25	Hydrocarbons	waxy
KMW0599	Dodecanoic acid, methyl ester	111-82-0	1526	C13H26O2	74	87	214.193	Ester	waxy, soapy, creamy, coconut, mushroom
KMW0598	Tridecanal	10486-19-8	1513	C13H26O	82	154	198.198	Aldehyde	fresh, clean, aldehydic, soapy, citrus, petal, waxy, grapefruit, peel
KMW0589	Humulene	6753-98-6	1466.78101772441	C15H24	147	121	204.188	Terpenoids	woody
GMW0258	Hexanoic acid, 2-propenyl ester	123-68-2	1080	C9H16O2	71	99	156.115	Ester	sweet, fruity, pineapple, tropical, ethereal, rummy, arrack, fatty, cognac
NMW0103	Caprolactam	105-60-2	1253.70070232307	C6H11NO	113	55	113.084	Amine	amine, spicy
D246	Propanoic acid, 2-methyl-, 3,7-dimethyl-2,6-octadienyl ester, (Z)-	2345-24-6	1487	C14H24O2	93	69	224.178	Ester	sweet, fresh, fruity, raspberry, strawberry, green
D271	Propanoic acid, hexyl ester	2445-76-3	1108	C9H18O2	75	57	158.131	Ester	pear, green, fruity, musty, rotten
D27	Benzene, (2-isothiocyanatoethyl)-	2257-09-2	1469	C9H9NS	77	91	163.046	Ester	green, horseradish, gooseberry, watercress
D268	Tetrasulfide, di-2-propenyl	2444-49-7	1532	C6H10S4	73	41	209.967	Sulfur compounds	strong garlic, onion
D265	Dodecanenitrile	2437-25-4	1490	C12H23N	97	43	181.183	Nitrogen compounds	citrus, orange, peel, metallic, spicy
D255	Quinoxaline, 2,3-dimethyl-	2379-55-7	1405	C10H10N2	117	158	158.084	Heterocyclic compound	fatty, earthy
D254	2H-2,4a-Methanonaphthalen-8(5H)-one, 1,3,4,6,7,8a-hexahydro-1,1,5,5-tetramethyl-	23787-90-8	1613	C15H24O	177	41	220.183	Terpenoids	dry, woody, patchouli, cedary, earthy, tobacco, incense
D251	Hibaene	2359-73-1	1941	C20H32	135	134	272.25	Terpenoids	-
D25	Propanoic acid, 2-methyl-, 3-methylbutyl ester	2050-01-3	1014	C9H18O2	89	70	158.131	Ester	fruity, ethereal, tropical, green, grape, cherry, unripe banana, apple, cocoa
D249	Ethanol, 2-phenoxy-, propanoate	23495-12-7	1442	C11H14O3	101	57	194.094	Ester	resinous, fruity, myrrh, opoponax, lavender, hay
D243	(5a.alpha.,9a.beta.,9b.beta.)-5,5a,6,7,8,9,9a,9b-octahydro-6,6,9a-trimethylnaphtho[1,2-c]furan-1-(3H)-one (drimenin)	2326-89-8	1941	C15H22O2	109	111	234.162	Heterocyclic compound	-
D19	2-Naphthyl methyl ketone	93-08-3	1620	C12H10O	51	126	170.073	Ketone	sweet, neroli, orange, blossom, neroli, powdery
D241	3-Cyclohexene-1-methanol, .alpha.,4-dimethyl-.alpha.-(4-methyl-3-pentenyl)-, [R-(R*,R*)]-	23178-88-3	1683	C15H26O	204	135	222.198	Terpenoids	-
D24	Benzenesulfonamide	98-10-2	1525	C6H7NO2S	141	93	157.02	Amine	sweet, fruity, caramel, maple, fenugreek, brown, sugar, nutty, chicory, praline, butterscotch
D227	Phenol, (1,1-dimethylethyl)-4-methoxy- (CAS)	25013-16-5	1490.21179164282	C11H16O2	65	165	180.115	Phenol	mild, rubbery
D226	2-Dodecanone	6175-49-1	1395	C12H24O	58	43	184.183	Ketone	fruity, citrus, floral, orange
D216	α-irone	79-69-6	1526	C14H22O	121	93	206.167	Terpenoids	orris, floral, berry, violet, woody, powdery
D215	Daucol	887-08-1	1638	C15H26O2	151	194	238.193	Terpenoids	-
D211	Piperazine	110-85-0	852	C4H10N2	44	86	86.084	Heterocyclic compound	ammoniacal
D21	Oxirane, phenyl-	96-09-3	1057	C8H8O	119	90	120.058	Heterocyclic compound	-
D202	3-Hexen-1-ol, propanoate, (Z)-	33467-74-2	1101	C9H16O2	55	82	156.115	Ester	green, fresh, fruity, apple, pear, vegetable, melon, banana, peach
D197	3-Oxatricyclo[4.1.1.0(2,4)]octane, 2,7,7-trimethyl-	1686-14-2	1103.10160427807	C10H16O	95	109	152.12	Terpenoids	green
D274	2H-1-Benzopyran-2-one, 3-methyl-	2445-82-1	1490	C10H8O2	131	160	160.052	Ketone	-
D275	Benzenemethanamine, N,N,.alpha.-trimethyl-	2449-49-2	1128	C10H15N	72	134	149.12	Amine	-
D276	Bicyclo[3.1.0]hex-3-en-2-one, 4-methyl-1-(1-methylethyl)-	24545-81-1	1171	C10H14O	135	107	150.104	Terpenoids	minty, pungent
D281	Avocadynofuran	24708-33-6	1827	C17H26O	81	95	246.198	Heterocyclic compound	-
D330	Phenol, 2-(phenylmethyl)-	28994-41-4	1685	C13H12O	184	106	184.089	Phenol	-
D328	(5R,10R)-10-Methyl-6-methylene-2-(propan-2-ylidene)spiro[4.5]dec-7-ene	28908-27-2	1495	C15H22	134	91	202.172	Terpenoids	-
D325	(3R,3aR,7S,8aS)-3,6,8,8-Tetramethyl-4,7,8,8a-tetrahydro-1H-3a,7-methanoazulen-2(3H)-one	288249-25-2	1640	C15H22O	93	121	218.167	Terpenoids	-
D322	(3S,3aR,6R,8aS)-3,7,7-Trimethyl-8-methylenehexahydro-1H-3a,6-methanoazulen-2(3H)-one	28624-27-3	1669	C15H22O	94	79	218.167	Terpenoids	-
D320	(3E,7E)-1,5,5,8-Tetramethylcycloundeca-3,7-dienol	28446-26-6	1614	C15H26O	82	83	222.198	Terpenoids	-
D319	.beta.-Acorenol	28400-11-5	1636	C15H26O	93	119	222.198	Terpenoids	-
D318	.beta.-Oplopenone	28305-60-4	1606	C15H24O	177	107	220.183	Terpenoids	-
D317	2-Buten-1-ol, 2-ethyl-4-(2,2,3-trimethyl-3-cyclopenten-1-yl)-	28219-61-6	1559	C14H24O	108	121	208.183	Alcohol	woody, sandalwood, greasy, oily, waxy
D316	Adamantane	281-23-2	1116	C10H16	79	136	136.125	Hydrocarbons	-
D311	3-p-Menthen-7-al	27841-22-1	1169	C10H16O	81	109	152.12	Aldehyde	-
D303	2H-Pyran-2-one, tetrahydro-6-nonyl-	2721-22-4	1929	C14H26O2	99	70	226.193	Ketone	waxy, creamy, buttery, oily, fatty, cheese, milky, dairy
D301	Benzeneacetaldehyde, .alpha.-(2-methylpropylidene)-	26643-91-4	1383	C12H14O	174	103	174.104	Aldehyde	sweet, cocoa, nutty, rose, powdery
D30	1-Octen-3-yl-acetate	2442-10-6	1111	C10H18O2	67	99	170.131	Ester	fresh, green, herbal, lavender, fruity, oily
D295	Benzene, 1-methoxy-4-(1-propenyl)-, (Z)-	25679-28-1	1254	C10H12O	148	147	148.089	Ether	anisic
D294	2-Cyclopenten-1-one, 2-pentyl-	25564-22-1	1288	C10H16O	96	97	152.12	Ketone	woody, isojasmone, jasmin, tuberose
D292	Bicyclo[2.2.1]heptane, 2-methyl-3-methylene-2-(4-methyl-3-pentenyl)-, (1S-endo)-	25532-78-9	1448	C15H24	122	94	204.188	Terpenoids	-
D286	Bicyclo[3.1.1]heptan-2-one, 6,6-dimethyl-	24903-95-5	1137	C9H14O	138	55	138.104	Ketone	-
D282	Citronellyl tiglate	24717-85-9	1658	C15H26O2	81	83	238.193	Terpenoids	rose, fruity, floral, geranium, leafy, tea
D191	2-Hexanoylfuran	14360-50-0	1239	C10H14O2	110	95	166.099	Heterocyclic compound	sweet, fruity, ketonic, green, apricot, peach
D337	2H-2a,7-Methanoazuleno[5,6-b]oxirene, octahydro-3,6,6,7a-tetramethyl-	29597-36-2	1585	C15H24O	205	220	220.183	Terpenoids	-
D102	1-Pentanone, 1-phenyl-	1009-14-9	1373	C11H14O	105	77	162.104	Ketone	balsamic, valerian
D131	3-Pentyn-1-ol	10229-10-4	797	C5H8O	54	84	84.058	Alcohol	-
D126	Benzeneacetic acid, phenylmethyl ester	102-16-9	1818	C15H14O2	91	65	226.099	Ester	sweet, floral, jasmin, cocoa
D125	Benzeneacetic acid, 2-methylpropyl ester	102-13-6	1393	C12H16O2	136	91	192.115	Ester	sweet, floral, honey, chocolate, amber
D123	2-Propanone, 1,3-diphenyl-	102-04-5	1780	C15H14O	91	119	210.104	Ketone	bitter, almond, benzaldehyde, plastic, seedy
D120	Octanal, 2-(phenylmethylene)-	101-86-0	1727.82037239869	C15H20O	129	117	216.151	Acid	fresh, floral, green, jasmin, herbal, waxy
D118	Diphenyl ether	101-84-8	1409.70873786408	C12H10O	170	141	170.073	Ether	green, phenol, floral, rose, geranium, cortex, metallic, medicinal
D110	Bicyclo[3.1.1]heptan-3-one, 2-hydroxy-2,6,6-trimethyl-	10136-65-9	1256	C10H16O2	99	71	168.115	Ketone	-
D106	Ethanone, 1,1'-(1,4-phenylene)bis-	1009-61-6	1451	C10H10O2	91	147	162.068	Ketone	-
D1026	1,7-Dioxacycloheptadecan-8-one	3391-83-1	1917	C15H28O3	111	169	256.204	Ketone	-
CY_234	1,2-Benzenedicarboxylic acid	88-99-3	1621	C8H6O4	104	105	166.027	Acid	-
D187	Resorcinol	108-46-3	1277.65785213168	C6H6O2	110	82	110.037	Phenol	nutty, creamy, phenol, hawthorn, musty
CY_230	2(3H)-Furanone, dihydro-3-hydroxy-4,4-dimethyl-, (.+/-.)-	79-50-5	1032	C6H10O3	43	55	130.063	Heterocyclic compound	-
CY_111	Indene	95-13-6	1041	C9H8	39	89	116.063	Aromatics	-
CY_064	1H-Naphtho[2,1-b]pyran, 4a,5,6,6a,7,8,9,10,10a,10b-decahydro-3,4a,7,7,10a-pentamethyl-, [4aR-(4a.alpha.,6a.beta.,10a.alpha.,10b.beta.)]-	5153-92-4	1894	C18H30O	229	262	262.23	Heterocyclic compound	-
CY_023	Dibenzofuran	132-64-9	1515	C12H8O	39	63	168.058	Heterocyclic compound	-
BPMW018	Flavanone	487-26-3	2017.54032258064	C15H12O2	65	225	224.084	Ketone	-
BPMW017	1H-Indole-3-acetic acid, ethyl ester	778-82-5	1897.74330042313	C12H13NO2	77	130	203.095	Heterocyclic compound	-
BPMW012	2(3H)-Benzoxazolone	59-49-4	1527.64179104478	C7H5NO2	63	64	135.032	Ester	-
BPMW009	3-Pyridinecarboxamide, N-methyl-	114-33-0	1437.49284487693	C7H8N2O	106	107	136.064	Heterocyclic compound	-
D1352	Benzoic acid, 3-methoxy-	586-38-9	1413	C8H8O3	77	81	152.047	Acid	-
D138	Triacetin	102-76-1	1350	C9H14O6	145	103	218.079	Ester	mild, clean, tropical, fruity
D1404	1-Octyne	629-05-0	784	C8H14	82	67	110.11	Hydrocarbons	-
D180	Citronellyl anthranilate	68555-57-7	2191	C17H25NO2	120	137	275.189	Ester	sweet, rose, fruity, neroli, petitgrain
D18	Naphthalene, 2-methoxy-	93-04-9	1458	C11H10O	115	116	158.073	Ether	sweet, naphthyl, floral, orange, blossom, acacia, neroli
D178	(1R,3aR,5aR,9aS)-1,4,4,7-Tetramethyl-1,2,3,3a,4,5a,8,9-octahydrocyclopenta[c]benzofuran	104188-25-2	1544	C15H24O	205	105	220.183	Terpenoids	-
D1772	Cyclohexanone, 4-(1,1-dimethylethyl)-	98-53-3	1208	C10H18O	53	57	154.136	Ketone	-
D177	(1aR,1bS,2aS,5S,5aS,7aS)-2,2,5,7a-Tetramethyldecahydrocyclopenta[2',3']cyclobuta[1',2':3,4]benzo[1,2-b]oxirene	104188-24-1	1549	C15H24O	110	95	220.183	Terpenoids	-
D1745	Propylparaben	94-13-3	1628.77428998505	C10H12O3	121	93	180.079	Ester	-
D171	3-(4-Isopropylphenyl)-2-methylpropionaldehyde	103-95-7	1464	C13H18O	133	190	190.136	Aldehyde	floral, cyclamen, fresh, rhubarb, musty, green
D168	A-130	10387-50-5	2136	C14H14O3	162	69	230.094	Ester	-
D1666	Cyclododecanone	830-13-7	1502	C12H22O	41	125	182.167	Ketone	-
D163	dl-Camphoroquinone	10373-78-1	1306	C10H14O2	123	95	166.099	Terpenoids	-
D1612	Oxiranecarboxylic acid, 3-methyl-3-phenyl-, ethyl ester	77-83-8	1524	C12H14O3	132	149	206.094	Aldehyde	-
D1593	1-Decyne	764-93-2	987	C10H18	70	80	138.141	Hydrocarbons	-
D158	2-Phenoxyethyl isobutyrate	103-60-6	1488	C12H16O3	115	71	208.11	Ester	green, fruity, waxy, apple, nuances
D157	Propanoic acid, 2-methyl-, 3-phenyl-2-propenyl ester	103-59-3	1586	C13H16O2	117	71	204.115	Ester	sweet, fruity, almond, spicy, cinnamyl, tropical
D156	Propanoic acid, 2-methyl-, 3-phenylpropyl ester	103-58-2	1408	C13H18O2	118	117	206.131	Ester	fruity, tropical, apricot, plum, balsamic, jammy, honey, bread, osmanthus, dry
D152	Propanoic acid, 2-methyl-, 2-phenylethyl ester	103-48-0	1396	C12H16O2	104	105	192.115	Ester	floral, fruity, rose, tea, rose, peach, pastry
D335	Pyrazine, (2-methylpropyl)-	29460-92-2	1043	C8H12N2	94	41	136.1	Heterocyclic compound	green, vegetable, fruity
GMW0249	2-Propenoic acid, 3-phenyl-, 2-methylpropyl ester	122-67-8	1623	C13H16O2	39	132	204.115	Ester	sweet, balsamic, fruity, labdanum
GMW0094	Ethyl n-propyl disulfide	30453-31-7	1026	C5H12S2	66	94	136.038	Sulfur compounds	alliaceous, garlic, green, onion
GMW0093	Esculetin	305-01-1	1993	C9H6O4	79	151	178.027	Heterocyclic compound	-
GMW0078	.beta.-Bisabolene	495-61-4	1509	C15H24	161	93	204.188	Terpenoids	balsamic, woody
GMW0066	Benzoic acid, 2-methoxy-	579-75-9	1482.86693318104	C8H8O3	135	123	152.047	Acid	-
GMW0003	Ethyl Vanillin	121-32-4	1460	C9H10O3	53	166	166.063	Aldehyde	sweet, creamy, vanilla, caramel
GMW0002	Benzaldehyde, 2,4,5-trimethoxy-	4460-86-0	1685	C10H12O4	125	150	196.074	Aldehyde	-
GGMW0193	Propanedioic acid, dimethyl ester	108-59-8	916	C5H8O4	74	43	132.042	Ester	-
GGMW0185	Anthracene	120-12-7	1786	C14H10	89	151	178.078	Aromatics	-
GGMW0153	Methyl cis-cinnamate	19713-73-6	1302	C10H10O2	131	103	162.068	Ester	-
GGMW0071	Phenol, 2,3,5,6-tetramethyl-	527-35-5	1319	C10H14O	77	150	150.104	Phenol	-
D69	3,5-Dimethoxy-4-hydroxytoluene	6638-05-7	1448	C9H12O3	110	169	168.079	Ether	phenol, smoky, medicinal, woody, spice, eugenol, root, caramel
GGMW0028	Methyl tiglate	6622-76-0	866	C6H10O2	54	55	114.068	Ester	-
D99	Benzoic acid, 2-(dimethylamino)-, methyl ester	10072-05-6	1404	C10H13NO2	132	164	179.095	Ester	fruity, orange, leafy, petitgrain
D94	Benzenemethanethiol	100-53-8	1092	C7H8S	65	124	124.035	Alcohol	sharp, alliaceous, onion, sulfury, garlic, horseradish, minty, coffee
D846	Diethyl suberate	2050-23-9	1583	C12H22O4	138	186	230.152	Ester	-
D83	Hexanoic acid, 3,7-dimethyl-2,6-octadienyl ester, (E)-	10032-02-7	1755	C16H28O2	69	68	252.209	Ester	rose, geranium, fruity, waxy
D82	2-Nonynoic acid, ethyl ester	10031-92-2	1373	C11H18O2	137	67	182.131	Ester	violet, leafy, green, cucumber, floral
D81	2-Furanpropanoic acid, ethyl ester	10031-90-0	1178	C9H12O3	81	94	168.079	Ester	pineapple, fruity, spicy, jammy
D767	Benzenepropanal, 4-(1,1-dimethylethyl)-	18127-01-0	1521	C13H18O	91	131	190.136	Aldehyde	-
D74	4-Acetylanisole	100-06-1	1348	C9H10O2	150	135	150.068	Ketone	sweet, hawthorn, anisic, balsamic, acacia
GMW0105	3-Undecanone	2216-87-7	1283	C11H22O	72	41	170.167	Ketone	-
GMW0131	2,4-Dimethylcyclohex-3-ene-1-carbaldehyde	68039-49-6	1095	C9H14O	120	91	138.104	Aldehyde	green, aldehydic, leafy, cortex, tart, floral, peel
GMW0135	Benzothiazole, 2-methyl-	120-75-2	1288	C8H7NS	149	148	149.03	Heterocyclic compound	-
GMW0246	Benzeneacetic acid, butyl ester	122-43-0	1440	C12H16O2	91	136	192.115	Ester	rose, honey, chocolate
GMW0245	Oxiranecarboxylic acid, 3-phenyl-, ethyl ester	121-39-1	1529	C11H12O3	90	118	192.079	Ester	sweet, strawberry, berry, floral, tropical
GMW0242	1,3-Benzodioxole-5-propanal, .alpha.-methyl-	1205-17-0	1542	C11H12O3	135	164	192.079	Aldehyde	watery, fresh, green, ozonous, cyclamen, hay
GMW0223	Ethanone, 1-(3,4-dimethoxyphenyl)-	1131-62-0	1569	C10H12O3	122	166	180.079	Ketone	sweet, woody, floral
GMW0220	Benzaldehyde dimethyl acetal	1125-88-8	1109	C9H12O2	77	91	152.084	Ether	green, earthy, root, nutty, vegetable, spinach, potato, fungal, almond, winey
GMW0217	Benzeneethanol, .beta.-methyl-	1123-85-9	1176.24664879357	C9H12O	91	103	136.089	Alcohol	green, spicy, hyacinth, balsamic, lilac, honeysuckle
GMW0208	2-Nonynoic acid, methyl ester	111-80-8	1311	C10H16O2	125	109	168.115	Ester	floral, green, violet, leafy, melon, cucumber
GMW0207	2-Nonenoic acid, methyl ester	111-79-5	1261	C10H18O2	87	113	170.131	Ester	sweet, green, waxy, violet, pear, fruity, melon, vegetable
GMW0200	Sorbic Acid	110-44-1	1068.7969924812	C6H8O2	70	97	112.052	Acid	-
GMW0178	Octanal, 7-hydroxy-3,7-dimethyl-	107-75-5	1295	C10H20O2	113	114	172.146	Aldehyde	floral, lily, sweet, green, waxy, tropical, melon
GMW0177	1,7-Octanediol, 3,7-dimethyl-	107-74-4	1364	C10H22O2	59	98	174.162	Alcohol	mild, clean, floral, lily, green, peony
GMW0166	Geranyl propionate	105-90-8	1475	C13H22O2	68	91	210.162	Ester	floral, fresh, waxy, fruity, rose, tropical
GMW0159	Benzenepentanol	10521-91-2	1446.88393367639	C11H16O	104	118	164.12	Alcohol	floral, carnation, rose, lemon, verbena
GMW0157	Ethyl 2-octynoate	10519-20-7	1282	C10H16O2	124	139	168.115	Ester	violet, leafy, oily, waxy
GMW0155	Pyridine, 5-ethyl-2-methyl-	104-90-5	1031	C8H11N	107	106	121.089	Heterocyclic compound	nutty, strong, raw, potato, roasted, earthy
GMW0147	Atractylodin	55290-63-6	1728	C13H10O	182	152	182.073	Heterocyclic compound	-
D73	2-Propenoic acid, 3-phenyl-, 1-methylethyl ester	7780-06-5	1485	C12H14O2	147	91	190.099	Ester	balsamic, fruity, tropical, cinnamyl, berry, strawberry, peach
D346	Methyl 6,6-dimethylbicyclo[3.1.1]hept-2-ene-2-carboxylate	30649-97-9	1301	C11H16O2	105	77	180.115	Ester	-
D375	4H-Inden-4-one, 1,2,3,5,6,7-hexahydro-1,1,2,3,3-pentamethyl-	33704-61-9	1508	C14H22O	191	135	206.167	Ketone	rich, spicy, musky, woody, clean
D402	Piperitenone oxide	35178-55-3	1368	C10H14O2	67	123	166.099	Ketone	herbal, minty
D401	2-Isopropyl-5-methylhex-2-enal	35158-25-9	1106	C10H18O	97	69	154.136	Aldehyde	herbal, lavender, woody, green, blueberry, tomato
D393	1,3-Cyclohexadiene-1-carboxylic acid, 2,6,6-trimethyl-, ethyl ester	35044-59-8	1434	C12H18O2	121	107	194.131	Ester	fresh, natural, herbal, damascone, rose, apple, woody
D390	Cyclopentanone, 2-(2-hexenyl)-	34687-46-2	1333	C11H18O	84	41	166.136	Ketone	oily, jasmin, coconut, milky, dairy, floral
D388	Butanoic acid, 1-phenylethyl ester	3460-44-4	1363	C12H16O2	104	105	192.115	Ester	sweet, fruity, berry, juicy, earthy, floral, jasmin
D387	1-Hexanol, 3,5,5-trimethyl-	3452-97-9	1047	C9H20O	57	41	144.151	Alcohol	grassy, green, weedy, floral, earthy, aldehydic, hay, straw, leafy
D386	Squamulosone	34413-94-0	1771	C15H22O	121	105	218.167	Terpenoids	-
D384	Trisulfide, methyl 2-propenyl	34135-85-8	1142	C4H8S3	152	73	151.979	Sulfur compounds	alliaceous, creamy, garlic, onion
D383	11-Hexadecen-1-ol, acetate, (Z)-	34010-21-4	2004	C18H34O2	82	55	282.256	Ester	-
D380	3(2H)-Furanone, 2-hexyl-5-methyl-	33922-66-6	1446	C11H18O2	98	111	182.131	Ketone	-
D60	Piperonyl isobutyrate	5461-08-5	1652	C12H14O4	135	93	222.089	Ester	fruity, berry, jammy, plum, tropical, heliotrope, powdery
D369	Kessane	3321-66-2	1537	C15H26O	126	108	222.198	Terpenoids	-
D366	3-Octen-2-one, 7-methyl-	33046-81-0	1062	C9H16O	140	55	140.12	Ketone	fatty, oily, lactonic, nutty, meaty, tallow, fatty
D364	2-Ethoxy-3-methylpyrazine	32737-14-7	1029	C7H10N2O	82	81	138.079	Heterocyclic compound	hazelnut, roasted, almond, pineapple, earthy
D358	4-tert-Butylcyclohexyl acetate	32210-23-4	1368	C12H22O2	43	57	198.162	Ester	woody, cedary, floral, oily, herbal, balsamic, green, fruity
D355	2,6-Octadienenitrile, 3,7-dimethyl-, (Z)-	31983-27-4	1255	C10H15N	134	41	149.12	Nitrogen compounds	citral, lemon, aldehydic, metallic
D354	3-Cyclohexene-1-carboxaldehyde, 4-(4-hydroxy-4-methylpentyl)-	31906-04-4	1687	C13H22O2	79	136	210.162	Aldehyde	floral, muguet, cyclamen, rhubarb, woody
D352	2-Butenal, 2-methyl-4-(2,6,6-trimethyl-1-cyclohexen-1-yl)-	3155-71-3	1584	C14H22O	107	123	206.167	Aldehyde	dry, sweet, tobacco, nutty, violet, boronia, dry leaf, hay, woody, acorn
D35	2-Ethoxy-4-methylphenol	2563-07-7	1254	C9H12O2	106	78	152.084	Phenol	vanilla, woody, spicy, guaiacol
D349	8-Cyclohexadecen-1-one	3100-36-5	1968	C16H28O	41	98	236.214	Ketone	musky, laundered cloth, dry balsamic, waxy, animalic, floral, tobacco
D347	n-Capric acid isobutyl ester	30673-38-2	1546.30512514899	C14H28O2	56	57	228.209	Ester	oily, sweet, brandy, apricot, fermented, cognac
D404	Hexahydro-3-butylphthalide	3553-34-2	1653	C12H20O2	139	67	196.146	Heterocyclic compound	-
D407	7-Octen-4-ol, 2-methyl-6-methylene-, (S)-	35628-05-8	1097	C10H18O	68	69	154.136	Terpenoids	-
D41	4-(p-Acetoxyphenyl)-2-butanone	3572-06-3	1645	C12H14O3	65	107	206.094	Ketone	berry, jammy, raspberry, blueberry
D58	Butanoic acid, 3-methyl-, 3-phenylpropyl ester	5452-07-3	1613	C14H20O2	65	117	220.146	Ester	fruity, strawberry, raspberry, plum
D56	2-Buten-1-ol, 3-methyl-, benzoate	5205-11-8	1485	C12H14O2	68	105	190.099	Ester	balsamic, fruity, chocolate, ylang-ylang, tea
D55	3-Methyl-3-buten-1-ol, acetate	5205-07-2	881	C7H12O2	53	68	128.084	Ester	fruity
D47	Undecanol-4	4272-06-4	1292	C11H24O	72	83	172.183	Alcohol	-
D457	1-Hexanol, 5-methyl-2-(1-methylethyl)-, acetate	40853-55-2	1260	C12H24O2	97	69	200.178	Ester	-
D456	8-Dodecen-1-ol, (Z)-	40642-40-8	1468	C12H24O	55	67	184.183	Alcohol	-
D450	Isopimara-9(11),15-diene	39702-28-8	1906	C20H32	105	257	272.25	Terpenoids	-
D448	Furfuryl heptanoate	39481-28-2	1466	C12H18O3	81	98	210.126	Ester	green
D445	Furfuryl hexanoate	39252-02-3	1368	C11H16O3	99	98	196.11	Ester	green, fatty, musty, waxy
D444	2-Furancarboxylic acid, octyl ester	39251-88-2	1642	C13H20O3	113	95	224.141	Ester	oily, waxy, earthy, mushroom, creamy, tallow
D443	2-Furancarboxylic acid, hexyl ester	39251-86-0	1447	C11H16O3	113	95	196.11	Ester	floral, waxy, green, sweet, pear, apple
D436	Methyl p-tolyloxyacetate	38768-63-7	1403	C10H12O3	180	121	180.079	Ester	wild, fruity, fatty
D429	2-Methyl-6-(p-tolyl)hept-2-en-4-ol	38142-57-3	1583	C15H22O	120	119	218.167	Terpenoids	-
D428	6-Methyl-2-(4-methylcyclohex-3-en-1-yl)hepta-1,5-dien-4-ol	38142-56-2	1608	C15H24O	187	202	220.183	Terpenoids	-
D425	3-Cyclohexene-1-carboxaldehyde, 4-(4-methyl-3-pentenyl)-	37677-14-8	1519	C13H20O	69	41	192.151	Aldehyde	citrus, grassy, aldehydic, floral, marine
D424	5-Cyclohexadecen-1-one	37609-25-9	1939	C16H28O	149	55	236.214	Ketone	musky, amber, civet
D423	Benzyl tiglate	37526-88-8	1498	C12H14O2	83	91	190.099	Ester	balsamic, earthy, mushroom, vegetable, plastic, cortex, almond, nutty
D419	2-Penten-1-ol, 2-methyl-5-(2-methyl-3-methylenebicyclo[2.2.1]hept-2-yl)-, [1S-[1.alpha.,2.alpha.(E),4.alpha.]]-	37172-32-0	1741	C15H24O	93	121	220.183	Terpenoids	-
D415	Isobutyric acid, 2-methylphenyl ester	36438-54-7	1276	C11H14O2	71	108	178.099	Ester	phenol, berry, medicinal
D413	4-Methyl-5-nonanone	35900-26-6	1116	C10H20O	57	85	156.151	Ketone	-
D411	4-Methylpentyl 2-methylbutanoate	35852-40-5	1197	C11H22O2	57	103	186.162	Ester	-
NMW0102	Guvacoline	495-19-2	1250	C7H11NO2	126	82	141.079	Heterocyclic compound	-
NMW0110	Picolinamide	1452-77-3	1269	C6H6N2O	79	52	122.048	Heterocyclic compound	-
XMW0025	Paroxypropione	70-70-2	1534.18854415274	C9H10O2	93	119	150.068	Ketone	phenol
QWMW1253	2-Butenoic acid, 2-methylpropyl ester	589-66-2	983	C8H14O2	43	56	142.099	Ester	fruity, dry, tropical, rummy, ripe green pear
QWMW1323	6-Undecanone	927-49-1	1256	C11H22O	58	99	170.167	Ketone	-
QWMW1320	1-Butanol, 3-methyl-, benzoate	94-46-2	1439	C12H16O2	51	105	192.115	Ester	-
QWMW1287	Non-8-enal	39770-04-2	1094	C9H16O	94	67	140.12	Aldehyde	smoky, plastic
QWMW1279	Cyclohexanemethanol, .alpha.,.alpha.,4-trimethyl-	498-81-7	1161	C10H20O	41	55	156.151	Alcohol	sweet, pine, terpenic, lime, woody
QWMW1274	5-Hexyl-5-methyloxolan-2-one	7011-83-8	1494	C11H20O2	56	99	184.146	Ester	fresh, waxy, coconut, jasmin, spicy, natural
QWMW1271	2(3H)-Furanone, dihydro-4-methyl-5-pentyl-	33673-62-0	1502	C10H18O2	69	100	170.131	Ketone	waxy, lactonic, metallic, tuberose, plum
QWMW1267	Acetic acid, phenyl-, isopentyl ester	102-19-2	1497	C13H18O2	91	119	206.131	Ester	sweet, honey, cocoa, balsamic, chocolate, castoreum, animalic
QWMW1255	Muscone	541-91-3	1831	C16H30O	223	238	238.23	Ketone	sweet, musky, animalic, powdery, fatty, natural
QWMW1252	Octanoic acid, 2-phenylethyl ester	5457-70-5	1851	C16H24O2	57	104	248.178	Ester	sweet, waxy, green, cocoa, fruity
QWMW1220	Benzyl methyl disulfide	699-10-5	1417	C8H10S2	65	91	170.022	Ether	sulfury, cabbage, vegetable, green, metallic
QWMW1251	2-Propen-1-ol, 3-phenyl-, propanoate	103-56-0	1555	C12H14O2	117	133	190.099	Ester	sweet, spicy, fruity, balsamic, grape
QWMW1248	2(3H)-Furanone, 5-methyl-	591-12-8	869	C5H6O2	55	41	98.037	Ketone	sweet, nutty, tonka, coumarin, tobacco
QWMW1247	4-(3,4-Methylenedioxyphenyl)-2-butanone	55418-52-5	1592	C11H12O3	193	119	192.079	Ketone	sweet, raspberry, heliotrope, powdery, cotton, candy
QWMW1245	Butanoic acid, 3-phenyl-2-propenyl ester	103-61-7	1582	C13H16O2	51	116	204.115	Ester	soft, fruity, winey, cognac, cinnamyl, balsamic
QWMW1241	Phenol, 4-(ethoxymethyl)-2-methoxy-	13184-86-6	1553	C10H14O3	138	182	182.094	Phenol	alcoholic, rummy, sweet, chocolate, creamy, vanilla, spicy, nutmeg, smoky
QWMW1230	Ethylvanillin, 2-methylpropionate	188417-26-7	1726	C13H16O4	167	236	236.105	Ester	sweet, creamy, vanilla, chocolate, milky
QWMW1227	2H-1-Benzopyran-2-one, 6-methyl-	92-48-8	1570.82338902148	C10H8O2	132	77	160.052	Ester	sweet, coconut, vanilla, creamy, powdery, floral
QWMW1223	Phenol, 2,6-dimethyl-	576-26-1	1107.30277185501	C8H10O	103	104	122.073	Phenol	sweet, medicinal, phenol, root, coffee
QWMW1222	2-Propenoic acid, 3-phenyl-, pentyl ester	3487-99-8	1755	C14H18O2	147	148	218.131	Ester	balsamic, amber, cocoa, beany, orchid, labdanum
WAMW0162	N-Ethylmorpholine	100-74-3	871	C6H13NO	106	107	115.1	Heterocyclic compound	-
WAMW0163	Methenamine	100-97-0	1213	C6H12N4	140	112	140.106	Amine	-
WAMW0222	2-Hexanone, 4-methyl-	105-42-0	848	C7H14O	58	114	114.104	Ketone	-
WAMW0273	2(3H)-Furanone, 5-ethenyldihydro-5-methyl-	1073-11-6	1043	C7H10O2	98	111	126.068	Ketone	fruity, minty
WAMW0570	Diethyltoluamide	134-62-3	1582	C12H17NO	119	91	191.131	Amine	-
WAMW0500	Diphenylamine	122-39-4	1634.63855421687	C12H11N	169	168	169.089	Amine	sweet, floral, faint
WAMW0468	1H-Pyrrole-2-carboxaldehyde, 1-methyl-	1192-58-1	1016	C6H7NO	108	109	109.053	Aldehyde	roasted, nutty
WAMW0456	Homosalate	118-56-9	1897	C16H22O3	138	109	262.157	Ester	menthol
WAMW0438	Carbamic acid, methyl-, 3-methylphenyl ester	1129-41-5	1465	C9H11NO2	108	107	165.079	Ester	-
WAMW0426	1-Dodecanethiol	112-55-0	1536	C12H26S	202	111	202.176	Alcohol	skunk, cooked meat
WAMW0409	Cyclohexane, nitro-	1122-60-7	1083	C6H11NO2	55	83	129.079	Nitrogen compounds	-
WAMW0407	Formic acid, heptyl ester	112-23-2	1039	C8H16O2	70	56	144.115	Ester	green, waxy, floral, herbal, plum, apple, cucumber
WAMW0402	2-Butoxyethyl acetate	112-07-2	1090	C8H16O3	85	57	160.11	Ester	sweet, fruity
WAMW0396	2-Decanol	1120-06-5	1200	C10H22O	45	43	158.167	Alcohol	anisic, coconut
WAMW0369	2-Propanol, 1,1'-oxybis-	110-98-5	1038	C6H14O3	45	89	134.094	Alcohol	mild alcoholic
WAMW0352	Undecanal, 2-methyl-	110-41-8	1365	C12H24O	58	43	184.183	Aldehyde	fresh, amber, aldehydic, moss, citrus, tuberose, metallic, waxy, coumarin
WAMW0316	Benzene, chloro-	108-90-7	849	C6H5Cl	114	77	112.008	Halogenated hydrocarbons	nutty, burnt
WAMW0304	2,6-Lutidine	108-48-5	882.425390810043	C7H9N	107	92	107.073	Heterocyclic compound	nutty, amine, woody, bread, cocoa, oily
WAMW0296	2-Pentanol, 4-methyl-	108-11-2	755.729984301413	C6H14O	45	69	102.104	Alcohol	pungent, alcoholic
WAMW0288	Butanal, 3-hydroxy-	107-89-1	758	C4H8O2	45	42	88.052	Aldehyde	-
WAMW0286	Benzene, heptyl-	1078-71-3	1366	C13H20	92	91	176.157	Aromatics	-
QWMW1221	2-Butanethiol, 3-methyl-	2084-18-6	773	C5H12S	60	61	104.066	Alcohol	repulsive, beefy, meaty
QWMW1171	2-methyl-5-[(methylthio)methyl]furan	13679-60-2	1080	C7H10OS	65	51	142.045	Heterocyclic compound	mustard, onion
WAMW0577	1,2-Propanedione, 1-(2-thienyl)-	13678-69-8	1241	C7H6O2S	111	154	154.009	Ketone	praline, woody
QWMW0901	2-Oxepanone, 7-hexyl-	16429-21-3	1635	C12H22O2	41	84	198.162	Ketone	peach, apricot, milky, fatty
QWMW0972	Phenyl 4-pyridyl ketone	14548-46-0	1652	C12H9NO	77	105	183.068	Ketone	astringent, bitter, musty
QWMW0957	1,2,3-Trimethoxybenzene	634-36-6	1313	C9H12O3	169	93	168.079	Ether	stale, musty, herbal, woody, earhty
QWMW0953	Benzaldehyde, 3-hydroxy-4-methoxy-	621-59-0	1469	C8H8O3	39	151	152.047	Aldehyde	floral, popcorn, pencil, plastic
QWMW0952	Butanoic acid, 2-phenoxyethyl ester	23511-70-8	1521	C12H16O3	51	71	208.11	Ester	fruity, floral, honey, waxy, apple, chamomile
QWMW0930	Butanedioic acid	110-15-6	1271	C4H6O4	72	100	118.027	Acid	acid, umami
QWMW0887	4-Pentenoic acid ethyl ester	1968-40-7	889	C7H12O2	57	83	128.084	Ester	fruity
QWMW0878	3-Buten-2-ol, 4-(2,6,6-trimethyl-1-cyclohexen-1-yl)-	22029-76-1	1428	C13H22O	65	176	194.167	Alcohol	floral, violet, fruity, woody, berry
QWMW0847	2H-Pyran-2-one, 6-ethyltetrahydro-	3301-90-4	1147	C7H12O2	99	70	128.084	Ketone	lactonic, coconut, coumarin
QWMW0846	trans-2-Decenoic acid	334-49-6	1392	C10H18O2	97	100	170.131	Acid	fruity, oily, waxy, sweet, peach
QWMW0833	9-Decenal	39770-05-3	1200	C10H18O	112	97	154.136	Aldehyde	fresh, green, citrus, floral, rose, fatty
QWMW0818	Bis(2-furfuryl)disulfide	4437-20-1	1678	C10H10O2S2	53	81	226.012	Heterocyclic compound	powerful mercaptan, roasted, coffee, meaty
QWMW0810	Propanoic acid, 3-mercapto-, 2-ethylhexyl ester	50448-95-8	1536	C11H22O2S	41	47	218.134	Ester	sulfury, tropical fruit, savory
QWMW0808	Tricyclo[2.2.1.0(2,6)]heptane, 1,7-dimethyl-7-(4-methyl-3-pentenyl)-, (-)-	512-61-8	1420	C15H24	94	161	204.188	Terpenoids	sweet, woody
QWMW0973	Benzenemethanol, .alpha.-ethyl-	93-54-9	1156	C9H12O	51	79	136.089	Alcohol	sweet, floral, balsamic
QWMW0985	Thiazole, 5-ethyl-2-methyl-	19961-52-5	1008	C6H9NS	98	126	127.046	Heterocyclic compound	chocolate, fishy, pyrazine
QWMW0987	Benzofuran, 2-ethenyl-	7522-79-4	1220	C10H8O	72	115	144.058	Heterocyclic compound	burnt, caramel
QWMW1145	Benzenethiol, 2-methoxy-	7217-59-6	1224	C7H8OS	97	125	140.03	Alcohol	meaty, smoky, sausage, powdery, sweet, spicy, phenol, sulfury
QWMW1138	Ethanol, 2-(ethylthio)-	110-77-0	931	C4H10OS	77	63	106.045	Alcohol	meaty
QWMW1126	Benzoic acid, 2-hydroxy-, 3-methyl-2-butenyl ester	68555-58-8	1300	C12H14O3	120	138	206.094	Ester	floral, herbal, green, orchid, woody, metallic
QWMW1117	3-Octanol, acetate	4864-61-3	1123	C10H20O2	83	41	172.146	Ester	fresh, bergamot, woody, green, grapefruit, rose, apple, minty
QWMW1114	Neryl butyrate	999-40-6	1517	C14H24O2	79	69	224.178	Ester	green, waxy, oily, fatty, sweet, leafy, orange
QWMW1099	5-Octen-1-ol, (Z)-	64275-73-6	1074	C8H16O	79	69	128.12	Alcohol	green, melon, watery, watermelon, earthy, mushroom, violet, leafy, fishy, soapy
QWMW1094	Hexane, 1,1'-[ethylidenebis(oxy)]bis-	5405-58-3	1473	C14H30O2	43	129	230.225	Ether	sweet, green, ethereal, waxy, herbal
QWMW1080	α-methyl ionone	7779-30-8	1524	C14H22O	135	150	206.167	Terpenoids	sweet, powdery, fruity, floral, violet, beeswax, orris, woody
QWMW1068	Benzeneethanol, .alpha.,.alpha.-dimethyl-, propanoate	67785-77-7	1417	C13H18O2	132	117	206.131	Ester	sweet, jasmin, hairy, tea, natural
QWMW1066	2-Propenoic acid, 3-phenyl-, cyclohexyl ester	7779-17-1	1955	C15H18O2	103	149	230.131	Ester	fruity, peach, cherry, maraschino, cherry, bitter, almond, cinnamyl
QWMW1064	Benzene, [2-(1-propoxyethoxy)ethyl]-	7493-57-4	1437	C13H20O2	79	88	208.146	Ether	green, reseda, leafy, hyacinth, herbal
QWMW1053	Benzoic acid, 2-phenylethyl ester	94-47-3	1856	C15H14O2	51	104	226.099	Ester	soft, rose, balsamic, honey, floral
QWMW1046	Isoamyl laurate	6309-51-9	1845	C17H34O2	71	70	270.256	Ester	wine, waxy, oily, fatty, peach
QWMW1037	1-Heptanol, 2-(phenylmethylene)-, acetate	7493-78-9	1757	C16H22O2	186	204	246.162	Ester	floral, jasmin, chocolate, leathery, fruity, balsamic, spicy, cinnamyl
QWMW1034	1-Nonen-3-ol	21964-44-3	1080	C9H18O	72	43	142.136	Alcohol	oily, creamy, green, earthy, mushroom
QWMW1031	Thiophene, 2,2'-dithiobis-	6911-51-9	1871	C8H6S4	115	232	229.935	Heterocyclic compound	rubbery, earthy, mushroom
QWMW1028	Massoilactone	51154-96-2	1483	C10H16O2	68	98	168.115	Ester	sweet, coconut, meaty, lactonic, creamy, milky, waxy
QWMW1020	2H-Pyran-2-one, tetrahydro-6-octyl-	7370-92-5	1836	C13H24O2	98	99	212.178	Ketone	creamy, milky, oily, dairy, buttery, musty
QWMW0998	2-Cyclopenten-1-one, 2-hydroxy-3-methyl-	80-71-7	1034	C6H8O2	84	43	112.052	Ketone	caramel, maple, syrup
WAMW0576	Furan, 2-methyl-5-(methylthio)-	13678-59-6	932	C6H8OS	113	85	128.03	Heterocyclic compound	sulfury, onion, garlic, coffee, mustard, horseradish
WAMW0591	Pyrazine, 2-ethenyl-6-methyl-	13925-09-2	1031	C7H8N2	52	120	120.069	Heterocyclic compound	hazelnut
WMW0104	Cyclooctanemethanol	3637-63-6	1073	C9H18O	69	55	142.136	Alcohol	-
WMW0144	1-Heptadecene	6765-39-5	1692	C17H34	125	55	238.266	Hydrocarbons	-
WMW0143	1-Octadecene	112-88-9	1793	C18H36	97	111	252.282	Hydrocarbons	-
WMW0130	1-Pentadecene	13360-61-7	1492	C15H30	111	210	210.235	Hydrocarbons	-
WMW0127	3-Octen-1-ol, (Z)-	20125-84-2	1055	C8H16O	95	81	128.12	Alcohol	fresh, fatty, grassy, melon, green, cortex, herbal, earthy, fusel, spicy
WMW0126	1,3-Hexadiene, 3-ethyl-2-methyl-	61142-36-7	1031	C9H16	95	67	124.125	Hydrocarbons	nutty
WMW0122	1-Undecyn-4-ol	22127-86-2	1107	C11H20O	69	111	168.151	Alcohol	-
WMW0120	Nonane, 1-iodo-	4282-42-2	1342	C9H19I	85	71	254.053	Halogenated hydrocarbons	-
WMW0115	5-Ethylhydantoin	15414-82-1	1389	C5H8N2O2	100	99	128.059	Nitrogen compounds	-
WMW0105	1,7-Nonadiene, 4,8-dimethyl-	62108-28-5	1036	C11H20	69	41	152.157	Hydrocarbons	-
WMW0099	Cyclopentene, 1-butyl-	2423-01-0	938	C9H16	67	82	124.125	Hydrocarbons	-
WMW0006	(3aR,4R,7R)-1,4,9,9-Tetramethyl-3,4,5,6,7,8-hexahydro-2H-3a,7-methanoazulen-2-one	3466-15-7	1687	C15H22O	218	147	218.167	Terpenoids	-
WMW0083	2-Decen-1-ol, (E)-	18409-18-2	1257	C10H20O	96	41	156.151	Alcohol	waxy, fresh air, citrus, rose, rue
WMW0082	1,10-Undecadiene	13688-67-0	1081	C11H20	95	55	152.157	Hydrocarbons	-
WMW0077	1-Tridecyne	26186-02-7	1297	C13H24	95	43	180.188	Hydrocarbons	-
WMW0059	E-2-Hexenyl benzoate	76841-70-8	1588	C13H16O2	77	55	204.115	Ester	-
WMW0058	5-Hepten-2-ol, 6-methyl-	1569-60-4	992.957746478873	C8H16O	110	41	128.12	Alcohol	sweet, oily, green, coriander
WMW0052	(E)-1-Methyl-4-(6-methylhept-5-en-2-ylidene)cyclohex-1-ene	53585-13-0	1533	C15H24	107	93	204.188	Terpenoids	-
WMW0030	Phenanthrene, 7-ethenyl-1,2,3,4,4a,4b,5,6,7,8,10,10a-dodecahydro-4a,7-dimethyl-1-methylene-, [4aS-(4a.alpha.,4a.beta.,7.beta.,10a.beta.)]-	26549-04-2	1942	C19H28	91	41	256.219	Hydrocarbons	-
WMW0022	Salvial-4(14)-en-1-one	73809-82-2	1595	C15H24O	81	123	220.183	Terpenoids	-
WMW0148	Spiro[4.5]dec-7-ene, 1,8-dimethyl-4-(1-methylethenyl)-, [1S-(1.alpha.,4.beta.,5.alpha.)]-	24048-44-0	1471	C15H24	121	119	204.188	Terpenoids	-
WMW0158	Methylparaben	99-76-3	1453.43642611684	C8H8O3	121	152	152.047	Ester	-
WMW0173	vitispirane	65416-59-3	1279	C13H20O	177	193	192.151	Heterocyclic compound	floral, fruity, earthy, woody
XMW0019	Acetophenone, 4'-hydroxy-	99-93-4	1455	C8H8O2	136	121	136.052	Ketone	mild, sweet, hawthorn, balsamic, mimosa
XMW0017	Hexadecanoic acid, methyl ester	112-39-0	1928.37606837607	C17H34O2	270	227	270.256	Ester	oily, waxy, fatty, orris
XMW0010	1,3,6,10-Cyclotetradecatetraene, 3,7,11-trimethyl-14-(1-methylethyl)-, [S-(E,Z,E,E)]-	1898-13-1	1939	C20H32	93	41	272.25	Terpenoids	-
XMW0008	Isophorone	78-59-1	1123.40085287847	C9H14O	82	138	138.104	Ketone	cool, woody, sweet, green, camphor, fruity, musty, cedarwood, tobacco, leathery
XMW0007	Dibutyl phthalate	84-74-2	1972.58620689655	C16H22O4	149	150	278.152	Ester	faint
WMW0232	(4aS,8aR)-3,8a-Dimethyl-5-methylene-4,4a,5,6,7,8,8a,9-octahydronaphtho[2,3-b]furan	6989-21-5	1657	C15H20O	108	216	216.151	Terpenoids	-
WMW0230	Hinesol	23811-08-7	1635	C15H26O	161	59	222.198	Terpenoids	spicy, peppery, woody
WMW0220	2H-2,4a-Methanonaphthalene, 1,3,4,5,6,7-hexahydro-1,1,5,5-tetramethyl-, (2S)-	1135-66-6	1391	C15H24	65	148	204.188	Terpenoids	woody, dusty, amber, incense
WMW0218	Butylated Hydroxytoluene	128-37-0	1519.6662693683	C15H24O	205	57	220.183	Phenol	mild, phenol, camphor
WMW0217	2-Octenal, 2-butyl-	13019-16-4	1378	C12H22O	41	55	182.167	Aldehyde	aldehydic, green, watery, fruity, metallic, oily, tropical, fatty, sweaty, goaty
WMW0214	Nonane, 4,5-dimethyl-	17302-23-7	1046	C11H24	84	57	156.188	Hydrocarbons	-
WMW0212	Benzoic acid, 4-ethoxy-, ethyl ester	23676-09-7	1522	C11H14O3	149	121	194.094	Ester	-
WMW0211	2,4-Hexadienoic acid, ethyl ester, (2E,4E)-	2396-84-1	1094	C8H12O2	140	67	140.084	Ester	warm, fruity, anisic, licorice, ether
WMW0209	9H-Fluorene, 9-methyl-	2523-37-7	1579	C14H12	180	165	180.094	Aromatics	-
WMW0208	2H-Pyran-2-one, tetrahydro-6-(2-pentenyl)-, (Z)-	25524-95-2	1518	C10H16O2	71	99	168.115	Heterocyclic compound	creamy, waxy, jasmin, peach, coconut
WMW0200	Methane, di-p-tolyl-	4957-14-6	1595	C15H16	181	196	196.125	Aromatics	-
WMW0180	Ethyl trans-4-decenoate	76649-16-6	1380	C12H22O2	88	110	198.162	Ester	green, fruity, waxy, cognac
WMW0177	3-Cyclohexene-1-methanol, .alpha.,.alpha.,4-trimethyl-, propanoate	80-27-3	1427	C13H22O2	121	137	210.162	Terpenoids	herbal, green, old wood, citrus, geranium, tropical
WMW0176	2H-Pyran-2-one, tetrahydro-6-methyl-	823-22-3	1095.14407684098	C6H10O2	70	42	114.068	Ketone	creamy, fruity, coconut
WMW0175	.delta.-Terpineol, acetate	93836-50-1	1315	C12H20O2	101	93	196.146	Terpenoids	-
WMW0007	Azulene, 1,2,3,5,6,7,8,8a-octahydro-1,4-dimethyl-7-(1-methylethenyl)-, [1S-(1.alpha.,7.alpha.,8a.beta.)]-	3691-11-0	1505	C15H24	107	93	204.188	Terpenoids	-
WAMW0624	9-Decenoic acid	14436-32-9	1360.29817780232	C10H18O2	55	69	170.131	Acid	waxy, green, fruity, fatty, soapy
WAMW0917	Disulfide, methyl propyl	2179-60-4	932	C4H10S2	80	122	122.022	Sulfur compounds	sulfury, onion, radish, mustard, tomato
WAMW1368	1-Hepten-3-ol	4938-52-7	883	C7H14O	72	57	114.104	Alcohol	oily, green, metallic, acrylate, tomato, spicy
WAMW1345	1-Cyclohexene-1-acetaldehyde, 2,6,6-trimethyl-	472-66-2	1254	C11H18O	151	107	166.136	Aldehyde	camphor, cool, woody, medicinal, oily, berry, orris, soapy
WAMW1333	1,5-Pentanediamine	462-94-2	1005	C5H14N2	56	85	102.116	Amine	-
WAMW1307	2-n-Butyl furan	4466-24-4	893	C8H12O	81	53	124.089	Heterocyclic compound	mild, fruity, wine, sweet, spicy
WAMW1285	2,4-Heptadienal, (E,E)-	4313-03-5	1012	C7H10O	81	110	110.073	Aldehyde	fatty, green, oily, aldehydic, vegetable, cake, cinnamon
WAMW1268	Isopropyl-4-hydroxybenzoate	4191-73-5	1574	C10H12O3	138	93	180.079	Ester	-
WAMW1265	Pyrazine, ethenyl-	4177-16-6	946	C6H6N2	106	52	106.053	Heterocyclic compound	green, burnt, nutty
WAMW1042	2-Cyclopenten-1-one, 3-methyl-	2758-18-1	973	C6H8O	81	96	96.058	Ketone	sweet, fruity, fatty
WAMW1012	2-Hexanone, 3-methyl-	2550-21-2	844	C7H14O	72	55	114.104	Ketone	-
WAMW0949	γ-Dodecalactone	2305-05-7	1681	C12H22O2	128	198	198.162	Ester	fatty, peachy, musky
WAMW0913	2,4-Dodecadienal, (E,E)-	21662-16-8	1524	C12H20O	41	81	180.151	Aldehyde	grapefruit, orange, fatty, citrus
WAMW2187	Menthyl acetate	89-48-5	1295	C12H22O2	138	95	198.162	Terpenoids	tea, minty, fruity
WAMW0870	Cyclohexanol, 2-(1,1-dimethylethyl)-, acetate, cis-	20298-69-5	1297	C12H22O2	82	57	198.162	Ester	fruity, bergamot, lime, woody, camphor, fir, needle, spicy, marjoram
BPMW006	Butanedioic acid, 2-methyl-3-oxo-, diethyl ester	759-65-9	1262.76308688613	C9H14O5	41	73	202.084	Ester	-
WAMW0698	6-Methyl-3,5-heptadiene-2-one	1604-28-0	1107	C8H12O	124	109	124.089	Ketone	-
WAMW0663	3-Dodecanone	1534-27-6	1387	C12H24O	72	57	184.183	Ketone	-
WAMW0654	Benzene, 1,3-dimethoxy-	151-10-0	1168	C8H10O2	109	78	138.068	Ether	acid, fruity, nutmeg, neroli
WAMW0653	Phytol	150-86-7	2120.35794183445	C20H40O	123	95	296.308	Terpenoids	delicate, floral, balsamic, powdery, waxy
WAMW0651	Mequinol	150-76-5	1240	C7H8O2	109	124	124.052	Alcohol	phenol
WAMW1474	Butanamide, 3-methyl-	541-46-8	996.922274387063	C5H11NO	44	57	101.084	Amine	-
WAMW1516	Mandelic acid, 4-hydroxy-3-methoxy-	55-10-7	1837	C9H10O5	153	198	198.053	Acid	sweet, vanilla
WAMW2089	Formamide, N-cyclohexyl-	766-93-8	1261.09012412304	C7H13NO	84	127	127.1	Amine	-
WAMW2027	2-Tridecen-1-ol, (E)-	74962-98-4	1570	C13H26O	57	41	198.198	Alcohol	mild, waxy, clean, watery, cilantro, rue, citrus peel, laundered cloth, fatty
WAMW1999	2-Ethylhexyl 2-ethylhexanoate	7425-14-1	1600	C16H32O2	112	127	256.24	Ester	fruity
WAMW1854	Formic acid, pentyl ester	638-49-3	797	C6H12O2	70	42	116.084	Ester	ethereal, fruity, unripe banana, green, earthy
WAMW1847	Tetrahydrofurfuryl propionate	637-65-0	1153	C8H14O3	83	112	158.094	Ester	oily, paint, fruity, violet, leafy, tropical
WAMW1843	1H-Pyrrole, 2-methyl-	636-41-9	850	C5H7N	80	81	81.058	Heterocyclic compound	-
WAMW1825	Cetene	629-73-2	1592	C16H32	83	97	224.25	Hydrocarbons	-
WAMW1792	2-Pentanol, acetate	626-38-0	849	C7H14O2	70	87	130.099	Ester	herbal, weedy, musty, green, vegetable, nut skin, beany, ketonic, animalic
WAMW1788	n-Hexyl salicylate	6259-76-3	1683	C13H18O3	120	138	222.126	Ester	fresh, herbal, orchid, green
WAMW1769	Propanoic acid, pentyl ester	624-54-4	969	C8H16O2	57	70	144.115	Ester	sweet, fruity, apricot, pineapple, tropical, banana
WAMW1724	2-Pyrrolidinone	616-45-5	1065.89688506982	C4H7NO	84	42	85.053	Heterocyclic compound	-
WAMW1719	3-Pentanethiol	616-31-9	758	C5H12S	75	104	104.066	Alcohol	sulfury, gassy, durian, fruity, roasted, savory
WAMW1705	Isopropyl phenyl ketone	611-70-1	1180	C10H12O	51	106	148.089	Ketone	green
WAMW1674	Urea, methyl-	598-50-5	1124	C2H6N2O	74	43	74.048	Nitrogen compounds	-
WAMW1665	Cyclohexanone, 2-methyl-5-(1-methylethenyl)-, trans-	5948-04-9	1201	C10H16O	95	67	152.12	Terpenoids	warm, herbal
WAMW1635	Pentanoic acid, butyl ester	591-68-4	1093	C9H18O2	56	103	158.131	Ester	sweet, fruity, pineapple, green, raspberry, tropical
WAMW1594	Caffeine	58-08-2	1862.62482168331	C8H10N4O2	194	109	194.08	Heterocyclic compound	-
WAMW1576	Octadecanoic acid	57-11-4	2162.86353467562	C18H36O2	129	284	284.272	Acid	mild, fatty, waxy
WAMW1560	3-Pentanol, 2-methyl-	565-67-3	775	C6H14O	59	73	102.104	Alcohol	-
QWMW0790	5,6-Dihydro-2,4,6-triethyl-4H-1,3,5-dithiazine	54717-17-8	1435	C9H19NS2	98	74	205.096	Heterocyclic compound	sulfury, fried, onion, leek, meaty, savory, seafood
NMW0112	Phenol, 2-(1,1-dimethylethyl)-	88-18-6	1274	C10H14O	135	107	150.104	Phenol	-
NMW0247	Furan, 3-(4,8-dimethyl-3,7-nonadienyl)-, (E)-	23262-34-2	1574	C15H22O	69	81	218.167	Terpenoids	-
NMW0269	Benzene, 1,1'-(1,3-propanediyl)bis-	1081-75-0	1633	C15H16	92	91	196.125	Aromatics	-
NMW0263	Gramine	87-52-5	1620	C11H14N2	130	131	174.116	Heterocyclic compound	-
NMW0262	Phenol, 3,4,5-trimethoxy-	642-71-7	1614	C9H12O4	169	184	184.074	Phenol	-
NMW0259	1,3,5-Benzenetriol	108-73-6	1610	C6H6O3	69	126	126.032	Phenol	-
NMW0258	Fenobucarb	3766-81-2	1608	C12H17NO2	121	150	207.126	Ester	-
NMW0257	2-(Methylmercapto)benzothiazole	615-22-5	1614.23164269493	C8H7NS2	181	148	181.002	Heterocyclic compound	fatty, woody, smoky
NMW0255	Plumbagin	481-42-5	1597	C11H8O3	188	131	188.047	Phenol	-
NMW0252	(5R,6R)-3,6-Dimethyl-5-(prop-1-en-2-yl)-6-vinyl-6,7-dihydrobenzofuran-4(5H)-one	20493-56-5	1590	C15H18O2	122	94	230.131	Terpenoids	-
NMW0249	(3E,7E)-4,8,12-Trimethyltrideca-1,3,7,11-tetraene	62235-06-7	1580.69129916567	C16H26	81	69	218.203	Terpenoids	-
NMW0245	N-Methyl-3,4-methylenedioxyamphetamine	42542-10-9	1568	C11H15NO2	58	135	193.11	Amine	-
NMW0218	Hordenine	539-15-1	1469.90291262136	C10H15NO	58	59	165.115	Phenol	-
NMW0244	Phenol, 4-hexyl-	2446-69-7	1566	C12H18O	77	178	178.136	Phenol	-
NMW0242	Benzocaine	94-09-7	1566	C9H11NO2	121	137	165.079	Ester	-
NMW0239	2(3H)-Furanone, dihydro-5,5-dimethyl-4-(3-oxobutyl)-	4436-81-1	1558	C10H16O3	166	98	184.11	Ketone	-
NMW0238	Benzoic acid, 3,4-dihydroxy-	99-50-3	1557	C7H6O4	154	137	154.027	Acid	mild, phenol, balsamic
NMW0236	Benzeneacetic acid, 4-hydroxy-	156-38-7	1551	C8H8O3	152	134	152.047	Acid	-
NMW0235	1-Naphthalenecarboxaldehyde	66-77-3	1547	C11H8O	127	156	156.058	Aldehyde	-
NMW0233	Anabasine	494-52-0	1514	C10H14N2	84	105	162.116	Heterocyclic compound	-
NMW0231	Phenol, 2-methoxy-4-(2-propenyl)-, acetate	93-28-7	1524	C12H14O3	164	149	206.094	Ester	fresh, sweet, woody, clove, floral, carnation, malty, spice
NMW0230	5,6-Dihydro-5-methyluracil	696-04-8	1524	C5H8N2O2	42	128	128.059	Heterocyclic compound	-
NMW0223	1,2,4-Benzenetriol	533-73-3	1507	C6H6O3	126	52	126.032	Alcohol	-
NMW0270	Benzophenone	119-61-9	1635	C13H10O	105	77	182.073	Ketone	balsamic, rose, metallic, powdery, geranium
NMW0273	Phenol, 4-(3-hydroxy-1-propenyl)-	3690-05-9	1639	C9H10O2	150	107	150.068	Phenol	-
NMW0277	(S)-4-(1-Acetoxyallyl)phenyl acetate	52946-22-2	1650	C13H14O4	132	150	234.089	Ester	-
NMW0279	Benzenepropanoic acid, 4-hydroxy-	501-97-3	1654	C9H10O3	107	166	166.063	Acid	-
NMW0342	Ethyl p-methoxycinnamate	24393-56-4	1773	C12H14O3	161	206	206.094	Ester	-
NMW0337	Dibutyl adipate	105-99-7	1766	C14H26O4	185	129	258.183	Ester	-
NMW0331	N-Nitrosonornicotine	16543-55-8	1756	C9H11N3O	118	105	177.09	Heterocyclic compound	-
NMW0328	9H-Fluoren-9-one	486-25-9	1758.35164835165	C13H8O	180	152	180.058	Ketone	-
NMW0327	Benzoic acid, 2,4-dihydroxy-6-methyl-	480-64-8	1745	C8H8O4	150	122	168.042	Acid	-
NMW0325	Methylphenidate	113-45-1	1744	C14H19NO2	84	91	233.142	Heterocyclic compound	-
NMW0323	Ethanone, 1-(4-hydroxy-3,5-dimethoxyphenyl)-	2478-38-8	1741	C10H12O4	196	181	196.074	Ketone	-
NMW0321	(Z)-3-Butylidene-4,5-dihydroisobenzofuran-1(3H)-one	81944-09-4	1740	C12H14O2	161	145	190.099	Ester	-
NMW0318	Curcumenol	19431-84-6	1735	C15H22O2	133	105	234.162	Terpenoids	fresh, fatty
NMW0309	Indole-3-acetaldehyde	2591-98-2	1713	C10H9NO	130	159	159.068	Aldehyde	-
NMW0308	2,6,9,11-Dodecatetraenal, 2,6,10-trimethyl-	4955-32-2	1712	C15H22O	55	93	218.167	Terpenoids	-
NMW0303	Debrisoquine	1131-64-2	1704	C10H13N3	132	104	175.111	Amine	-
NMW0298	Hexanedioic acid, bis(2-methylpropyl) ester	141-04-8	1695	C14H26O4	129	57	258.183	Ester	mild, estery
NMW0297	Oxirane, tetradecyl-	7320-37-8	1676	C16H32O	95	82	240.245	Heterocyclic compound	-
NMW0296	Apiol	523-80-8	1682	C12H14O4	222	207	222.089	Heterocyclic compound	parsley, faint
NMW0295	Butabarbital	125-40-6	1680	C10H16N2O3	141	156	212.116	Heterocyclic compound	-
NMW0292	Azelaic acid	123-99-9	1672	C9H16O4	41	152	188.105	Acid	-
NMW0291	Phenol, 4-heptyl-	1987-50-4	1670.46476761619	C13H20O	192	107	192.151	Phenol	-
NMW0281	3-Butylisobenzofuran-1(3H)-one	6066-49-5	1656	C12H14O2	133	105	190.099	Ketone	herbal, phenol, celery
NMW0221	Hexa-2,4-diyn-1-ylbenzene	520-74-1	1501	C12H10	153	152	154.078	Aromatics	sweet, anisic, methyl chavicol, chavicol
NMW0217	1H-Pyrrolizine-7-methanol, 2,3,5,7a-tetrahydro-1-hydroxy-, (1S-cis)-	520-63-8	1495	C8H13NO2	80	111	155.095	Alcohol	-
NMW0355	1H-Indole-3-carboxaldehyde	487-89-8	1819.46022727273	C9H7NO	144	145	145.053	Aldehyde	-
NMW0151	Bicyclo[3.1.1]hept-2-ene-2-carboxylic acid, 6,6-dimethyl-	19250-17-0	1359	C10H14O2	123	79	166.099	Terpenoids	-
NMW0170	Hydrocoumarin	119-84-6	1387	C9H8O2	148	120	148.052	Heterocyclic compound	sweet, tonka, coumarin, coconut, herbal, cinnamon
NMW0169	1,2,3-Benzenetriol	87-66-1	1385	C6H6O3	126	52	126.032	Phenol	-
NMW0168	Diethyl adipate	141-28-6	1385	C10H18O4	111	157	202.121	Ester	-
NMW0164	Benzene, 1,2-(methylenedioxy)-4-propenyl-, (E)-	4043-71-4	1374	C10H10O2	162	104	162.068	Ether	-
NMW0163	p-Hydroxyphenyl methyl carbinol	2380-91-8	1369.09492273731	C8H10O2	95	123	138.068	Alcohol	-
NMW0161	3-Phenyl-1-propanol, acetate	122-72-5	1373	C11H14O2	118	117	178.099	Ester	sweet, balsamic, storax, spicy, cinnamon
NMW0159	Hexanedioic acid	124-04-9	1372	C6H10O4	100	43	146.058	Acid	-
NMW0158	Benzene, 1-methoxy-2-nitro-	91-23-6	1368	C7H7NO3	77	106	153.043	Ether	-
NMW0157	Acetamide, N-phenyl-	103-84-4	1366	C8H9NO	66	93	135.068	Amine	-
NMW0153	Phenol, 4-butyl-	1638-22-8	1362	C10H14O	150	107	150.104	Phenol	-
NMW0150	Phenol, 5-methyl-2-(1-methylethyl)-, acetate	528-79-0	1355	C12H16O2	135	150	192.115	Terpenoids	-
NMW0216	Benzaldehyde, 3,4-dimethoxy-	120-14-9	1489	C9H10O3	166	165	166.063	Aldehyde	sweet, woody, vanilla
NMW0143	Benzenamine, 2,6-diethyl-	579-66-8	1342	C10H15N	134	149	149.12	Amine	-
NMW0137	4H-Pyran-4-one, 5-hydroxy-2-(hydroxymethyl)-	501-30-4	1462	C6H6O4	142	69	142.027	Ketone	-
NMW0135	Thiocyanic acid, phenylmethyl ester	3012-37-1	1339	C8H7NS	65	91	149.03	Sulfur compounds	-
NMW0133	1-Methyl-2,4,5-trioxoimidazolidine	3659-97-0	1324	C4H4N2O3	100	128	128.022	Heterocyclic compound	-
NMW0130	1,3-Benzodioxol-5-ol	533-31-3	1316.95196024296	C7H6O3	137	138	138.032	Alcohol	-
NMW0125	Salicylic acid	69-72-7	1303	C7H6O3	63	92	138.032	Acid	faint, phenol, nutty
NMW0124	2-Cyclohexen-1-one, 2-hydroxy-3-methyl-6-(1-methylethyl)-	490-03-9	1302	C10H16O2	126	41	168.115	Terpenoids	minty, buchu, leafy, black currant, bud, phenol, corn mint, menthol, herbal, woody
NMW0118	1H-Inden-1-one, 2,3-dihydro-	83-33-0	1292	C9H8O	132	104	132.058	Ketone	-
NMW0117	Benzene, 2,4-pentadiynyl-	41268-41-1	1286	C11H8	139	140	140.063	Aromatics	-
NMW0116	Memantine	19982-08-2	1274	C12H21N	122	108	179.167	Amine	-
NMW0171	Acetic acid, phenoxy-	122-59-8	1389	C8H8O3	77	107	152.047	Acid	sour, sweet
NMW0174	Mexiletine	31828-71-4	1397	C11H17NO	77	58	179.131	Amine	-
NMW0175	Phenol, 4-(1,1-dimethylpropyl)-	80-46-6	1397.19008264463	C11H16O	135	107	164.12	Phenol	-
NMW0176	Benzeneacetamide	103-81-1	1397.956929873	C8H9NO	92	63	135.068	Amine	-
NMW0215	N,N-Dimethyl-1,2,3-trithian-5-amine	31895-21-3	1491	C5H11NS3	45	71	181.005	Amine	-
NMW0213	Nicotyrine	487-19-4	1488	C10H10N2	158	157	158.084	Heterocyclic compound	-
NMW0212	2H-Indol-2-one, 1,3-dihydro-	59-48-3	1477.81589479703	C8H7NO	133	104	133.053	Ketone	-
NMW0211	1-Cyclohexene-1-carboxylic acid, 4-(1-methylethenyl)-	7694-45-3	1484	C10H14O2	67	68	166.099	Terpenoids	-
NMW0209	Undecylenic acid	112-38-9	1456.20354488279	C11H20O2	124	96	184.146	Acid	sweet, woody
NMW0208	9-Oxononanoic acid	2553-17-5	1483	C9H16O3	73	55	172.11	Acid	-
NMW0205	Precocene I	17598-02-6	1466	C12H14O2	175	190	190.099	Heterocyclic compound	-
NMW0204	trans-O-Dithiane-4,5-diol	14193-38-5	1466	C4H8O2S2	152	108	151.997	Alcohol	-
NMW0202	Phenol, 4-pentyl-	14938-35-3	1459.96573386636	C11H16O	164	107	164.12	Phenol	-
NMW0201	Phenmetrazine	134-49-6	1462	C11H15NO	42	56	177.115	Heterocyclic compound	-
NMW0196	Octanedioic acid, dimethyl ester	1732-09-8	1448	C10H18O4	129	138	202.121	Ester	-
NMW0187	Nicotine, 1'-demethyl-, (.+/-.)-	5746-86-1	1435	C9H12N2	70	119	148.1	Heterocyclic compound	-
NMW0186	Cyclohexanepropanoic acid, 2-propenyl ester	2705-87-5	1435	C12H20O2	95	55	196.146	Ester	sweet, pineapple, tropical, fruity, candy, waxy
NMW0185	Pyridine, 3-(3,4-dihydro-2H-pyrrol-5-yl)-	532-12-7	1431.01085094232	C9H10N2	146	118	146.084	Heterocyclic compound	-
NMW0183	Benzenemethanol, 4-hydroxy-	623-05-2	1392	C7H8O2	123	77	124.052	Alcohol	fruity, bitter, almond, sweet, coconut
NMW0182	4-Hydroxy-3-methoxybenzyl alcohol	498-00-0	1434	C8H10O3	154	93	154.063	Alcohol	sweet, creamy, vanilla, caramel, coconut, graham, cracker, tonka, milky, powdery
NMW0177	N-Benzylformamide	6343-54-0	1402	C8H9NO	106	91	135.068	Amine	-
NMW0354	1H-Indole-3-acetonitrile	771-51-7	1822.01704545455	C10H8N2	155	156	156.069	Heterocyclic compound	-
NMW0356	3-Buten-2-one, 4-(4-hydroxy-3-methoxyphenyl)-	1080-12-2	1824.25106990014	C11H12O3	145	177	192.079	Ketone	sweet, powdery, vanilla, creamy, balsamic
QWMW0784	trans-2-Hexenyl valerate	56922-74-8	1299	C11H20O2	39	83	184.146	Ester	fruity, apple, pear, pineapple, winey, cognac, waxy
QWMW0437	Pyrazine, 2-(n-propyl)-	18138-03-9	1010	C7H10N2	94	121	122.084	Heterocyclic compound	green, vegetable
QWMW0625	Dihydroxyacetone	96-26-4	882	C3H6O3	42	43	90.032	Ketone	mild, sweet, fruity
QWMW0597	2-Propyl-4-methylthiazole	52414-87-6	1047	C7H11NS	113	140	141.061	Heterocyclic compound	sesame
QWMW0555	2-(2-Methylpropyl)-3,5,6-trimethylpyrazine	46187-37-5	1263	C11H18N2	163	178	178.147	Heterocyclic compound	roasted, nutty, sweet
QWMW0544	2-Ethoxy-3-ethylpyrazine	35243-43-7	1127	C8H12N2O	109	123	152.095	Heterocyclic compound	raw, potato
QWMW0459	4-Methyl-5-ethylthiazole	31883-01-9	1028	C6H9NS	100	39	127.046	Heterocyclic compound	green, vegetable, unroasted, hazelnut
QWMW0445	Hydroxylamine, O-decyl-	29812-79-1	1100	C10H23NO	71	70	173.178	Amine	green
QWMW0436	Pyridine, 2-(1-methylethyl)-	644-98-4	963	C8H11N	120	93	121.089	Heterocyclic compound	green, vegetable
QWMW0242	1,2,4-Trithiolane, 3,5-dimethyl-	23654-92-4	1148	C4H8S3	153	92	151.979	Heterocyclic compound	boiled, beefy, onion
QWMW0429	2-Propylthiazole	17626-75-4	981	C6H9NS	127	126	127.046	Heterocyclic compound	green, herbal, nutty
QWMW0413	Pyridine, 2-butyl-	5058-19-5	1202	C9H13N	65	93	135.105	Heterocyclic compound	green, sweet
QWMW0397	1,3-Dithiane	505-23-7	1027	C4H8S2	105	39	120.007	Heterocyclic compound	garlic, onion, roasted, boiled
QWMW0356	Pyrazine, 5-butyl-2,3-dimethyl-	15834-78-3	1226	C10H16N2	122	123	164.131	Heterocyclic compound	earthy, sweet
QWMW0350	2-Naphthalenethiol	91-60-1	1518	C10H8S	128	77	160.035	Alcohol	disagreeable, mercaptan
QWMW0337	3-Methylthiobutyraldehyde	16630-52-7	952	C5H10OS	70	69	118.045	Aldehyde	cooked potato
QWMW0294	4H-Pyran-4-one, 3,5-dihydroxy-2-methyl-	1073-96-7	1196	C6H6O4	113	85	142.027	Ketone	caramel
QWMW0289	1-(2-Thienyl)-1-propanone	13679-75-9	1185	C7H8OS	83	111	140.03	Ketone	caramel, syrup, creamy
QWMW0656	4-(4,5-Dimethyl-1,3-dioxolan-2-yl)-2-methoxyphenol	63253-24-7	1751	C12H16O4	151	225	224.105	Phenol	vanilla
QWMW0661	2-Hexyl-2-cyclopenten-1-one	95-41-0	1394	C11H18O	53	166	166.136	Ketone	sweet, herbal, jasmine, sweet, waxy, floral, fruity
QWMW0663	Propanoic acid, 3-[(2-furanylmethyl)thio]-, ethyl ester	94278-27-0	1554	C10H14O3S	113	53	214.066	Ester	sulfury, onion, garlic, roasted, nutty
QWMW0666	Ethyl benzoylacetate	94-02-0	1542	C11H12O3	77	105	192.079	Ester	fruity, cherry, brandy, berry, woody, jammy
QWMW0781	Phenol, 2-methoxy-6-(2-propenyl)-	579-60-2	1429	C10H12O2	77	131	164.084	Phenol	sweet, spicy, smoky, phenol
QWMW0776	Butanoic acid, 3-oxo-, butyl ester	591-60-6	1104	C8H14O3	84	103	158.094	Ester	sweet, winey, brandy, fermented fruit
QWMW0774	Benzenecarbothioic acid, S-methyl ester	5925-68-8	1316	C8H8OS	51	77	152.03	Ester	sulfury, fermented cheese, milky, fermented fruit
QWMW0764	cis-3-Hexenyllactate	61931-81-5	1197	C9H16O3	68	67	172.11	Acid	fresh, green, leafy, green, waxy, tropical
QWMW0763	Ethyl 2-benzylacetoacetate	620-79-1	1587	C13H16O3	177	220	220.11	Ester	balsamic, fruity, floral, fruity, spicy, cinnamon
QWMW0752	3-Hexene, 1,1'-[ethylidenebis(oxy)]bis-, (Z,Z)-	63449-64-9	1456	C14H26O2	127	83	226.193	Ether	green, sweet, vegetable, herbal
QWMW0746	cis-3-Hexenyl anthranilate	65405-76-7	1820	C13H17NO2	119	220	219.126	Ester	sweet, fruity, concord, grape
QWMW0739	Propanoic acid, 2-methyl-, dodecyl ester	6624-71-1	1749	C16H32O2	97	140	256.24	Ester	fatty, waxy, oily, milky, buttery
QWMW0735	3,7-Nonadien-2-ol, 4,8-dimethyl-	67845-50-5	1329	C11H20O	94	111	168.151	Alcohol	woody, pine, lemon, lime, citronellol
QWMW0733	(Z)-Hex-3-enyl (E)-2-methylbut-2-enoate	67883-79-8	1326	C11H18O2	81	82	182.131	Ester	green, herbal, vegetable, fruity, vegetable, mushroom
QWMW0723	Maltol propionate	68555-63-5	1456	C9H10O4	126	71	182.058	Acid	caramel, fruity, strawberry
QWMW0722	trans,cis-2,6-Nonadienyl acetate	68555-65-7	1308	C11H18O2	43	68	182.131	Ester	green, apple, melon, spicy, cucumber, violet, nutty
QWMW0720	Heptane, 1,1-diethoxy-	688-82-4	1179	C11H24O2	75	97	188.178	Ether	fresh, herbal, winey, green, leafy, waxy, citrus
QWMW0712	Benzoic acid, 2-methoxy-, ethyl ester	7335-26-4	1412	C10H12O3	133	134	180.079	Ester	sweet, floral, fruity, raspberry, grape, ylang-ylang
QWMW0701	3-6-Nonadien-1-yl-acetate	76649-26-8	1303	C11H18O2	65	93	182.131	Ester	mild, fresh, green, melon, fruity, pear
QWMW0682	Decanoic acid, 3-hexenyl ester, (Z)-	85554-69-4	1760	C16H30O2	55	82	254.225	Ester	green, fruity, fatty, waxy
QWMW0681	Octanoic acid, 2-hexenyl ester, (E)-	85554-72-9	1573	C14H26O2	67	91	226.193	Ester	green, fruity, pear, oily, winey, earthy
QWMW0671	Erythorbic acid	89-65-6	1629	C6H8O6	101	116	176.032	Acid	acid
QWMW0252	Pyrrolidine, 1-acetyl-	4030-18-6	1164	C6H11NO	85	70	113.084	Heterocyclic compound	bread, dark, malty, grassy, hay, perfumy, currant, sweet
NMW0358	Benzoic acid, 4-hydroxy-3,5-dimethoxy-	530-57-4	1821	C9H10O5	183	198	198.053	Acid	-
NMW0389	Aminopyrine	58-15-1	1890	C13H17N3O	97	56	231.137	Amine	-
NMW0416	EMDP	102177-18-4	1980	C19H21N	208	130	263.167	Heterocyclic compound	-
NMW0413	Noruron	18530-56-8	1960	C13H22N2O	72	153	222.173	Terpenoids	-
NMW0412	(R,1E,5E,9E)-1,5,9-Trimethyl-12-(prop-1-en-2-yl)cyclotetradeca-1,5,9-triene	31570-39-5	1959	C20H32	68	93	272.25	Terpenoids	-
NMW0408	5-(But-3-ene-1-ynyl)-2,2'-bithienyl	1134-61-8	1938	C12H8S2	216	171	216.007	Heterocyclic compound	-
NMW0407	5H-Furo[3,2-g][1]benzopyran-5-one, 4-hydroxy-7-methyl-	4481-60-1	1937	C12H8O4	176	216	216.042	Ketone	-
NMW0406	4-(N-Nitroso-N-methylamino)-1-(3-pyridyl)-1-butanone	64091-91-4	1943	C10H13N3O2	106	78	207.101	Ketone	-
NMW0400	3-Pyridinecarboxamide, 1,6-dihydro-1-methyl-6-oxo-	701-44-0	1918	C7H8N2O2	152	136	152.059	Heterocyclic compound	-
NMW0398	Cyclopenta[c]pyran-7-carboxaldehyde, 4-[(acetyloxy)methyl]-	18234-46-3	1912	C12H10O4	176	218	218.058	Aldehyde	-
NMW0396	Propanediamide, 2-ethyl-2-phenyl-	7206-76-0	1905	C11H14N2O2	148	163	206.106	Amine	-
NMW0390	Carbamic acid, (1-methylethyl)-, 2-[[(aminocarbonyl)oxy]methyl]-2-methylpentyl ester	78-44-4	1890	C12H24N2O4	55	104	260.174	Heterocyclic compound	-
NMW0379	Glutethimide	77-21-4	1862	C13H15NO2	117	189	217.11	Heterocyclic compound	-
NMW0377	1H-Indole-3-acetic acid, methyl ester	1912-33-0	1834.09415121255	C11H11NO2	130	189	189.079	Ester	-
NMW0376	Methanone, bis(2-hydroxyphenyl)-	835-11-0	1852	C13H10O3	197	121	214.063	Ketone	-
NMW0375	Dioxacarb	6988-21-2	1850	C11H13NO4	121	166	223.084	Heterocyclic compound	-
NMW0373	Ethotoin	86-35-1	1848	C11H12N2O2	133	105	204.09	Heterocyclic compound	-
NMW0372	Tetrahydrozoline	84-22-0	1852	C13H16N2	185	200	200.131	Heterocyclic compound	-
NMW0368	Prilocaine	721-50-6	1842	C13H20N2O	86	44	220.158	Amine	-
NMW0367	Carbazole	86-74-8	1837	C12H9N	167	166	167.073	Heterocyclic compound	-
NMW0363	Ficusin	66-97-7	1836	C11H6O3	186	158	186.032	Heterocyclic compound	-
NMW0360	9H-Fluoren-9-ol	1689-64-1	1758.77192982456	C13H10O	181	182	182.073	Alcohol	-
NMW0359	3,7,11-Trimethyl-dodeca-2,6,10-trienoic acid	7548-13-2	1822	C15H24O2	69	41	236.178	Acid	-
NMW0417	Benzenamine, 2-methyl-3,5-dinitro-	35572-78-2	1980	C7H7N3O4	78	180	197.044	Amine	-
NMW0422	Phenol, 2,2'-methylenebis-	2467-02-9	1989.65517241379	C13H12O2	107	153	200.084	Phenol	-
NMW0427	Ricinine	524-40-3	2011	C8H8N2O2	164	121	164.059	Heterocyclic compound	-
NMW0442	2-Propenoic acid, 3-(3,4-dihydroxyphenyl)-, methyl ester, (E)-	3843-74-1	2040	C10H10O4	163	194	194.058	Ester	-
QWMW0148	Humulene epoxide I	19888-33-6	1604	C15H24O	138	119	220.183	Terpenoids	herbal
QWMW0098	2-Cyclohexen-1-ol, 3-methyl-6-(1-methylethyl)-	491-04-3	1198	C10H18O	111	136	154.136	Terpenoids	herbal
QWMW0092	Dill ether	74410-10-9	1186	C10H16O	137	109	152.12	Terpenoids	dill
QWMW0051	3(2H)-Furanone, 4-hydroxy-5-methyl-	19322-27-1	1054	C5H6O3	58	114	114.032	Ketone	caramel
QWMW0001	2-Piperidinone, 6-methyl-	4775-98-8	1194	C6H11NO	44	70	113.084	Ketone	minty
QWM0004	Naphthalene, 1,2-dihydro-1,1,6-trimethyl-	30364-38-6	1354	C13H16	157	142	172.125	Aromatics	licorice
QMW0530	2-Bromo dodecane	13187-99-0	1505	C12H25Br	43	57	248.114	Halogenated hydrocarbons	-
NMW0772	1H-Pyrazole	288-13-1	887	C3H4N2	68	41	68.037	Heterocyclic compound	-
NMW0766	2-Propenoic acid, butyl ester	141-32-2	896.414913957935	C7H12O2	55	56	128.084	Ester	-
NMW0750	Paraldehyde	123-63-7	776	C6H12O3	45	43	132.079	Aldehyde	sweet, aromatic
NMW0748	Glycidol	556-52-5	755	C3H6O2	74	43	74.037	Alcohol	-
NMW0478	Mono(2-ethylhexyl) phthalate	4376-20-9	2134	C16H22O4	149	167	278.152	Ester	-
NMW0477	Methadone	76-99-3	2145	C21H27NO	72	73	309.209	Ketone	-
NMW0471	1-Naphthalenamine, N-phenyl-	90-30-2	2135	C16H13N	219	218	219.105	Amine	-
NMW0469	Urea, N-(2-methylcyclohexyl)-N'-phenyl-	1982-49-6	2132	C14H20N2O	55	56	232.158	Amine	-
NMW0461	2-Propen-1-one, 1-(2-hydroxyphenyl)-3-phenyl-	1214-47-7	2111	C15H12O2	147	224	224.084	Ketone	-
NMW0456	4-Quinolinol, 2-methyl-	607-67-0	2085	C10H9NO	159	130	159.068	Alcohol	-
NMW0446	Visnagin	82-57-5	2065.66265060241	C13H10O4	230	201	230.058	Heterocyclic compound	-
WAMW0714	4-Ethyloctanoic acid	16493-80-4	1333	C10H20O2	172	143	172.146	Acid	goaty, lamb, fatty
XMW0421	Pyridine, 3-(1-methyl-2-pyrrolidinyl)-, (S)-	54-11-5	1351	C10H14N2	84	133	162.116	Heterocyclic compound	-
GMW0407	Neophytadiene	504-96-1	1837	C20H38	95	68	278.297	Terpenoids	-
KMW0302*025	(2S,4R)-4-Methyl-2-(2-methylprop-1-en-1-yl)tetrahydro-2H-pyran	3033-23-6	1110	C10H18O	139	69	154.136	Terpenoids	rose, cortex, green, floral, geranium, powdery, metallic
WMW0012*061	(+)-epi-Bicyclosesquiphellandrene	54274-73-6	1482	C15H24	161	105	204.188	Terpenoids	-
XMW0176*061	Naphthalene, 1,2,4a,5,6,8a-hexahydro-4,7-dimethyl-1-(1-methylethyl)-, (1.alpha.,4a.alpha.,8a.alpha.)-	31983-22-9	1496	C15H24	161	105	204.188	Terpenoids	-
XMW0382*054	isoledene	95910-36-4	1375	C15H24	119	93	204.188	Terpenoids	-
XMW1412*054	2-Epi-.alpha.-funebrene	65354-33-8	1389	C15H24	119	93	204.188	Terpenoids	-
XMW0064*070	5,9,13-Pentadecatrien-2-one, 6,10,14-trimethyl-	762-29-8	1921	C18H30O	81	136	262.23	Ketone	fruity, wine, floral, creamy
D441*142	Butanoic acid, 3-methyl-, 3,7-dimethyl-2,6-octadienyl ester, (Z)-	3915-83-1	1582	C15H26O2	136	121	238.193	Ester	sweaty, floral, rose, bergamot, citrus, fruity
WMW0015*120	Terpinen-4-ol	562-74-3	1181.44989339019	C10H18O	111	71	154.136	Terpenoids	turpentine
NMW0093*140	D-Verbenone	18309-32-5	1228	C10H14O	91	107	150.104	Terpenoids	-
NMW0073*040	Bicyclo[3.1.1]hept-2-ene-2-carboxaldehyde, 6,6-dimethyl-	564-94-3	1193	C10H14O	107	135	150.104	Terpenoids	sweet, cinnamon, tonka, spicy, terpene, camphor, jammy
NMW0027*217	Benzaldehyde, 3-methyl-	620-23-5	1070.1173959445	C8H8O	91	119	120.058	Aldehyde	sweet, fruity, cherry, benzaldehyde, phenol
QWMW1013*400	D-Fenchone	4695-62-9	1103	C10H16O	80	69	152.12	Terpenoids	camphor, thuja, cedar leaf, herbal, earthy, woody
XMW0037*411	Benzene, 1-ethyl-3,5-dimethyl-	934-74-7	1059	C10H14	134	119	134.11	Aromatics	-
QWMW1119*183	4-Hexen-1-ol, (Z)-	928-91-6	879	C6H12O	67	69	100.089	Alcohol	green, cooked vegetable, tomato, brothy, gassy
KMW0389*092	endo-Borneol	507-70-0	1170.4157782516	C10H18O	95	110	154.136	Terpenoids	pine, woody, camphor, balsamic
KMW0693*135	10-epi-.gamma.-Eudesmol	15051-81-7	1619	C15H26O	189	204	222.198	Terpenoids	sweet, woody, floral
KMW0574*322	2-Propenoic acid, 3-phenyl-, ethyl ester	103-36-6	1471.15933752142	C11H12O2	131	103	176.084	Ester	sweet, balsamic, fruity, spicy, powdery, berry, plum
D269*106	Butanoic acid, 2-methyl-, 2-methylpropyl ester	2445-67-2	1004	C9H18O2	85	57	158.131	Ester	sweet, fruity
XMW0249*066	Naphthalene, 1,2,3,4,4a,7-hexahydro-1,6-dimethyl-4-(1-methylethyl)-	16728-99-7	1533	C15H24	119	105	204.188	Terpenoids	-
XMW0836*378	3,7-Cyclodecadiene-1-methanol, .alpha.,.alpha.,4,8-tetramethyl-, [s-(Z,Z)]	21657-90-9	1559	C15H26O	59	93	222.198	Terpenoids	-
XMW0556*064	(2S,4aR,8aR)-4a,8-Dimethyl-2-(prop-1-en-2-yl)-1,2,3,4,4a,5,6,8a-octahydronaphthalene	123123-37-5	1517	C15H24	189	161	204.188	Terpenoids	-
WMW0043*381	Nerolidol	142-50-7	1544	C15H26O	93	123	222.198	Terpenoids	mild, floral
WMW0021*065	trans-Calamenene	73209-42-4	1529	C15H22	159	129	202.172	Terpenoids	-
XMW0386*065	cis-Calamenene	72937-55-4	1531	C15H22	159	129	202.172	Terpenoids	-
WMW0018*380	.tau.-Cadinol	5937-11-1	1640	C15H26O	119	41	222.198	Terpenoids	pure, balsamic, earthy
KMW0652*380	Cubenol	21284-22-0	1642	C15H26O	119	41	222.198	Terpenoids	spicy, herbal, green, tea
XMW2462*380	Agarospirol	1460-73-7	1643	C15H26O	119	41	222.198	Terpenoids	-
XMW1035*118	(-)-Spathulenol	77171-55-2	1577	C15H24O	159	177	220.183	Terpenoids	honey
XMW0853*379	Neointermedeol	5945-72-2	1660	C15H26O	135	81	222.198	Terpenoids	-
NMW0194*057	Acetic acid, cinnamyl ester	103-54-8	1446	C11H12O2	115	134	176.084	Ester	sweet, floral, spicy, balsamic, cinnamon
QWMW1164*431	Naphthalene, 1,5-dimethyl-	571-61-9	1440	C12H12	141	156	156.094	Aromatics	mouldy, aromatic
KMW0573*147	β-Farnesene	18794-84-8	1457	C15H24	69	41	204.188	Terpenoids	woody, citrus, herbal, sweet
XMW0980*143	(1R,3aR,4aR,8aR)-1,4,4,6-Tetramethyl-1,2,3,3a,4,4a,7,8-octahydrocyclopenta[1,4]cyclobuta[1,2]benzene	94482-89-0	1395	C15H24	119	93	204.188	Terpenoids	-
XMW0131*143	Di-epi-.alpha.-cedrene	50894-66-1	1400	C15H24	119	93	204.188	Terpenoids	-
D147*110	Butanoic acid, 3-methyl-, phenylmethyl ester	103-38-8	1396	C12H16O2	91	108	192.115	Ester	sweet, fruity, apple, pineapple, herbal
XMW0463*110	Pentanoic acid, phenylmethyl ester	10361-39-4	1396	C12H16O2	91	108	192.115	Ester	fruity, floral, apple skin
XMW0602*425	Undecane, 5,7-dimethyl-	17312-83-3	1190	C13H28	71	57	184.219	Hydrocarbons	-
WMW0145*425	Undecane, 4,6-dimethyl-	17312-82-2	1196	C13H28	71	57	184.219	Hydrocarbons	-
XMW0415*425	Undecane, 6,6-dimethyl-	17312-76-4	1202	C13H28	71	57	184.219	Hydrocarbons	-
XMW0612*425	Undecane, 4,7-dimethyl-	17301-32-5	1207	C13H28	71	57	184.219	Hydrocarbons	-
XMW0367*425	Undecane, 2,4-dimethyl-	17312-80-0	1208	C13H28	71	57	184.219	Hydrocarbons	-
XMW0079*132	Ethanone, 1-(2-hydroxy-5-methoxyphenyl)-	705-15-7	1442	C9H10O3	166	151	166.063	Ketone	-
XMW0975*137	Cyclohexene, 4-(1,5-dimethyl-1,4-hexadienyl)-1-methyl-	17627-44-0	1515	C15H24	93	119	204.188	Terpenoids	balsamic, spicy, floral
XMW0932*028	3-Nonen-5-yne, 4-ethyl-, (Z)-	74744-26-6	1126	C11H18	93	79	150.141	Hydrocarbons	-
KMW0452*080	Benzaldehyde, 4-(1-methylethyl)-	122-03-2	1246.38619201726	C10H12O	133	105	148.089	Terpenoids	spicy, cumin, green, herbal
NMW0099*238	Quinoline	91-22-5	1244.08427876823	C9H7N	129	102	129.058	Heterocyclic compound	musty, tobacco, rubbery, earthy
KMW0516*081	.alpha.-Terpinyl acetate	80-26-2	1350	C12H20O2	121	136	196.146	Ester	herbal, bergamot, lavender, lime, citrus
NMW0119*224	1,2-Benzenediol, 4-methyl-	452-86-8	1287.27076591154	C7H8O2	78	124	124.052	Alcohol	-
WMW0025*045	Thymol	89-83-8	1290.98272138229	C10H14O	135	150	150.104	Terpenoids	herbal, thyme, phenol, medicinal, camphor
XMW0615*045	Phenol, m-tert-butyl-	585-34-2	1295.09169363538	C10H14O	135	150	150.104	Phenol	-
NMW0121*045	Phenol, 2-methyl-5-(1-methylethyl)-	499-75-2	1302.92655991165	C10H14O	135	150	150.104	Terpenoids	spice, woody, camphor, thymol
D874*338	2,6-Octadien-1-ol, 3,7-dimethyl-, formate, (Z)-	2142-94-1	1283	C11H18O2	67	69	182.131	Ester	herbal, fruity, green, rose, tea, geranium
KMW0487*047	2-Propen-1-ol, 3-phenyl-	104-54-1	1310	C9H10O	92	91	134.073	Alcohol	sweet, balsamic, hyacinth, spicy, green, powdery, cinnamon
KMW0366*313	Butanoic acid, 3-hexenyl ester, (Z)-	16491-36-4	1187	C10H18O2	67	82	170.131	Ester	fresh, green, apple, fruity, wine, metallic, buttery
w18*052	2,7-Octadiene-1,6-diol, 2,6-dimethyl-, (Z)-	103619-06-3	1361	C10H18O2	71	67	170.131	Terpenoids	-
NMW0160*452	Benzoic acid, 2,3-dihydroxy-	303-38-8	1372	C7H6O4	136	154	154.027	Acid	-
D284*126	Butanoic acid, 2-methyl-, 2-phenylethyl ester	24817-51-4	1488	C13H18O2	104	57	206.131	Ester	floral, green, sweet, tropical, waxy, rose
D341*059	Naphthalene, decahydro-1,6-bis(methylene)-4-(1-methylethyl)-, (4.alpha.,4a.alpha.,8a.alpha.)-	30021-46-6	1459	C15H24	204	189	204.188	Terpenoids	-
w41*229	3-Octen-2-one, (E)-	18402-82-9	1035	C8H14O	55	111	126.104	Ketone	herbal, mushroom
D338*084	.alpha.-Cuprenene	29621-78-1	1509	C15H24	119	93	204.188	Terpenoids	-
WAMW0477*112	Cyclohexanone, 5-methyl-2-(1-methylethyl)-, (2R-cis)-	1196-31-2	1157	C10H18O	112	69	154.136	Ketone	minty
QWMW1015*112	L-Menthone	14073-97-3	1158.98395721925	C10H18O	112	69	154.136	Terpenoids	menthol, pepperminty, herbal, camphor
NMW0062*112	Cyclohexanone, 5-methyl-2-(1-methylethyl)-, cis-	491-07-6	1164	C10H18O	112	69	154.136	Terpenoids	minty, cool, pepperminty, sweet
KMW0324*031	Limonene oxide, cis-	13837-75-7	1134	C10H16O	137	109	152.12	Terpenoids	fresh, citrus
KMW0328*031	(+)-(E)-Limonene oxide	6909-30-4	1139	C10H16O	137	109	152.12	Terpenoids	green
D192*453	Fenchol	1632-73-1	1117.90884718499	C10H18O	93	80	154.136	Terpenoids	camphor
KMW0326*263	2-Nonenal, (Z)-	60784-31-8	1148	C9H16O	55	70	140.12	Aldehyde	orris, fatty, waxy, cucumber
KMW0343*263	2-Nonenal	2463-53-8	1161	C9H16O	55	70	140.12	Aldehyde	fatty, green, waxy, cucumber, melon
YZMW0477*396	6-Octenal, 3,7-dimethyl-, (S)-	5949-05-3	1154	C10H18O	154	55	154.136	Terpenoids	-
WMW0094*032	2,6-Nonadienal, (E,E)-	17587-33-6	1153	C9H14O	70	41	138.104	Aldehyde	fresh, citrus, green, cucumber, melon
QWMW0670*284	Isopulegol	89-79-2	1150.05353319058	C10H18O	111	69	154.136	Terpenoids	cool, minty, herbal, fresh
XMW0300*429	Phenol, 3,5-dimethyl-	108-68-9	1171	C8H10O	122	107	122.073	Phenol	balsamic, coffee
WAMW1443*429	Phenol, 2,3-dimethyl-	526-75-0	1180	C8H10O	122	107	122.073	Phenol	phenol, chemical, musty
QWMW1206*429	Phenol, 3,4-dimethyl-	95-65-8	1193	C8H10O	122	107	122.073	Phenol	flat, dry
QWMW0297*095	d-Menthol	15356-60-2	1167	C10H20O	71	81	156.151	Terpenoids	caraway, sweet
GMW0404*095	Cyclohexanol, 5-methyl-2-(1-methylethyl)-, [1S-(1.alpha.,2.alpha.,5.beta.)]-	2216-52-6	1178	C10H20O	71	81	156.151	Terpenoids	menthol, minty, sweet
KMW0392*095	Cyclohexanol, 5-methyl-2-(1-methylethyl)-, (1.alpha.,2.alpha.,5.alpha.)-	491-02-1	1187	C10H20O	71	81	156.151	Terpenoids	menthol
GGMW0105*095	Cyclohexanol, 5-methyl-2-(1-methylethyl)-, (1.alpha.,2.beta.,5.beta.)-	3623-52-7	1188	C10H20O	71	81	156.151	Terpenoids	-
XMW0170*138	Benzaldehyde, 3-ethyl-	34246-54-3	1168	C9H10O	133	134	134.073	Aldehyde	-
XMW0255*138	Benzaldehyde, 2,4-dimethyl-	15764-16-6	1182	C9H10O	133	134	134.073	Aldehyde	naphthyl, cherry, almond, spice, vanilla
XMW0676*036	Ethanone, 1-(3-methylphenyl)-	585-74-0	1182	C9H10O	119	91	134.073	Ketone	-
KMW0261*194	p-Cresol	106-44-5	1073.39055793991	C7H8O	108	107	108.058	Phenol	phenol, narcissus, animalic, mimosa
WAMW0588*014	Pyrazine, 2-ethyl-6-methyl-	13925-03-6	1003	C7H10N2	122	121	122.084	Heterocyclic compound	roasted, potato
KMW0183*014	Pyrazine, 2-ethyl-5-methyl-	13360-64-0	1005	C7H10N2	122	121	122.084	Heterocyclic compound	coffee, beany, nutty, grassy, roasted
KMW0197*257	(S)-(+)-alpha-Phellandrene	2243-33-6	1006	C10H16	93	77	136.125	Terpenoids	dill
KMW0268*022	Pyrazine, 2-ethyl-3,5-dimethyl-	13925-07-0	1084	C8H12N2	135	136	136.1	Heterocyclic compound	burnt, almond, roasted, nutty, coffee
WAMW0550*022	Pyrazine, 2,6-diethyl-	13067-27-1	1084	C8H12N2	135	136	136.1	Heterocyclic compound	nutty, hazelnut
KMW0269*022	2,3-Dimethyl-5-ethylpyrazine	15707-34-3	1090	C8H12N2	135	136	136.1	Heterocyclic compound	burnt, popcorn, roasted, cocoa
KMW0275*088	2-Furanmethanol, 5-ethenyltetrahydro-.alpha.,.alpha.,5-trimethyl-, cis-	5989-33-3	1074	C10H18O2	59	94	170.131	Alcohol	earthy, floral, sweet, woody
YC_160*253	1-(6-Methyl-2-pyrazinyl)-1-ethanone	22047-26-3	1092	C7H8N2O	66	93	136.064	Ketone	-
QWMW0814*321	Naphthalene, 1,2,3,4-tetrahydro-1,1,6-trimethyl-	475-03-6	1258	C13H18	159	174	174.141	Aromatics	woody, camphor, naphthelene, fruityiness
XMW0187*024	1,5,7-Octatrien-3-ol, 3,7-dimethyl-	29957-43-5	1107	C10H16O	82	71	152.12	Alcohol	mouldy
D309*445	Ethyl 2-hexenoate, trans-	27829-72-7	1045	C8H14O2	99	69	142.099	Ester	green, fruity, tropical, juicy, papaya, quince, winey, rummy, orange, vegetable
WAMW1520*281	(+)-Dihydrocarvone	5524-05-0	1210	C10H16O	120	135	152.12	Terpenoids	herbal, minty, menthol
NMW0082*282	(-)-trans-Isopiperitenol	74410-00-7	1210	C10H16O	83	152	152.12	Terpenoids	-
D186*282	trans-Carveol	1197-07-5	1217	C10H16O	83	152	152.12	Terpenoids	caraway, solvent, spearmint
XMW0725*282	(-)-cis-Isopiperitenol	96555-02-1	1228	C10H16O	83	152	152.12	Terpenoids	-
KMW0377*042	cis-3-Hexenyl-.alpha.-methylbutyrate	53398-85-9	1234	C11H20O2	82	57	184.146	Ester	fresh, green, apple, sweet, fruity, pear
XMW1403*042	cis-3-Hexenyl isovalerate	35154-45-1	1238	C11H20O2	82	67	184.146	Ester	fresh, green, apple, fruity, tropical, pineapple
KMW0058*035	2H-Pyran-3-ol, 6-ethenyltetrahydro-2,2,6-trimethyl-	14049-11-7	1173	C10H18O2	68	59	170.131	Alcohol	floral, honey
XMW0454*035	(3R,6S)-2,2,6-Trimethyl-6-vinyltetrahydro-2H-pyran-3-ol	39028-58-5	1173	C10H18O2	68	59	170.131	Heterocyclic compound	woody
XMW0629*108	3H-3a,7-Methanoazulene, 2,4,5,6,7,8-hexahydro-1,4,9,9-tetramethyl-, [3aR-(3a.alpha.,4.beta.,7.alpha.)]-	2387-78-2	1399	C15H24	204	189	204.188	Terpenoids	-
D300*369	Aristolochene	26620-71-3	1487	C15H24	204	105	204.188	Terpenoids	-
XMW0465*060	1-Isopropyl-4,7-dimethyl-1,2,3,4,5,6-hexahydronaphthalene	16729-00-3	1481	C15H24	189	133	204.188	Terpenoids	-
KMW0518*352	2,6-Octadien-1-ol, 3,7-dimethyl-, acetate, (Z)-	141-12-8	1365.21978021978	C12H20O2	93	69	196.146	Terpenoids	floral, rose, soapy, citrus, dewy, pear
QWMW0813*339	2-Dodecenal	4826-62-4	1465	C12H22O	84	96	182.167	Aldehyde	strong, fatty, tallow, citrus, orange, mandarin, tangerine
WMW0013*151	Bicyclosesquiphellandrene	54324-03-7	1489	C15H24	91	105	204.188	Terpenoids	-
XMW0797*083	Naphthalene, 1,2,4a,5,6,8a-hexahydro-4,7-dimethyl-1-(1-methylethyl)-,[1R-(1.alpha.,4a.alpha.,8a.alpha.)]-	17627-24-6	1494	C15H24	105	161	204.188	Terpenoids	-
WAMW2239*241	1H-Indole, 2-methyl-	95-20-5	1398	C9H9N	130	131	131.073	Heterocyclic compound	animalic, indole, skatole
XMW1097*355	Hexanoic acid, 3-hexenyl ester	84434-19-5	1386	C12H22O2	67	82	198.162	Ester	-
XMW0693*050	2,6-Octadienoic acid, 3,7-dimethyl-, methyl ester	2349-14-6	1323	C11H18O2	69	41	182.131	Ester	-
XMW1444*107	Carvenone	499-74-1	1257	C10H16O	95	110	152.12	Terpenoids	spearmint
KMW0448*279	D-Carvone	2244-16-8	1246	C10H14O	54	82	150.104	Terpenoids	spice, minty, bread, caraway
KMW0413*279	(-)-Carvone	6485-40-1	1249.94606256742	C10H14O	54	82	150.104	Terpenoids	sweet, spearmint, herbal, minty
KMW0439*285	2,6-Octadien-1-ol, 3,7-dimethyl-, (Z)-	106-25-2	1230.47464940669	C10H18O	93	69	154.136	Terpenoids	lemon, fresh
KMW0460*285	Geraniol	106-24-1	1255.60949298813	C10H18O	93	69	154.136	Terpenoids	sweet, floral, fruity, rose, waxy, citrus
NMW0104*285	2,6-Octadien-1-ol, 3,7-dimethyl-	624-15-7	1260	C10H18O	93	69	154.136	Terpenoids	-
WMW0069*077	2-Propenal, 3-phenyl-	104-55-2	1274	C9H8O	131	103	132.058	Aldehyde	sweet, spicy, aldehydic, aromatic, balsamic, cinnamyl, resinous, honey, powdery
KMW0475*049	2,4-Decadienal, (E,Z)-	25152-83-4	1295	C10H16O	152	81	152.12	Aldehyde	fried, fatty, geranium, green, waxy
XMW0691*049	2,4-Decadienal	2363-88-4	1319.20529801325	C10H16O	152	81	152.12	Aldehyde	orange, sweet, fresh, citrus, fatty, green
KMW0517*053	2-Undecenal, E-	53448-07-0	1366	C11H20O	70	41	168.151	Aldehyde	fresh, fruity, citrus, orange, peel
w09*261	2,6-Octadiene, 2,6-dimethyl-	2792-39-4	978	C10H18	69	41	138.141	Terpenoids	-
NMW0272*318	Naphthalene, 2-nitro-	581-89-5	1638	C10H7NO2	127	115	173.048	Nitrogen compounds	-
NMW0271*302	p-Coumaric acid	7400-08-0	1635	C9H8O3	118	164	164.047	Acid	-
D1362*181	4-Pentenoic acid	591-80-0	882.071901608325	C5H8O2	55	41	100.052	Acid	-
KMW0407*260	2,4-Nonadienal, (E,E)-	5910-87-2	1216	C9H14O	81	41	138.104	Aldehyde	fatty, melon, waxy, green, violet, leafy, cucumber, tropical, fruity, chicken
KMW0123*199	4-Heptenal, (Z)-	6728-31-0	900	C7H12O	41	68	112.089	Aldehyde	oily, fatty, green, dairy, milky, creamy
WAMW0914*364	1H-Cycloprop[e]azulene, 1a,2,3,5,6,7,7a,7b-octahydro-1,1,4,7-tetramethyl-, [1aR-(1a.alpha.,7.alpha.,7a.beta.,7b.alpha.)]-	21747-46-6	1493	C15H24	107	161	204.188	Terpenoids	-
YZMW0320*015	Bicyclo[4.1.0]hept-2-ene, 3,7,7-trimethyl-, (1S-cis)-	4497-92-1	985	C10H16	79	121	136.125	Terpenoids	-
XMW0006*015	(+)-3-Carene	498-15-7	1010	C10H16	79	121	136.125	Terpenoids	sweet
KMW0220*015	3-Carene	13466-78-9	1012.4597207304	C10H16	79	121	136.125	Terpenoids	citrus, terpenic, herbal, pine, solvent, resinous, phenol, cypress, medicinal, woody
XMW0243*041	Undecane, 2,5-dimethyl-	17301-22-3	1210	C13H28	57	71	184.219	Hydrocarbons	-
XMW0414*041	Undecane, 2,6-dimethyl-	17301-23-4	1210	C13H28	57	71	184.219	Hydrocarbons	-
XMW0609*041	Undecane, 3,6-dimethyl-	17301-28-9	1210	C13H28	57	71	184.219	Hydrocarbons	-
QWMW0523*442	2-Acetyl-3-methylthiophene	13679-72-6	1178	C7H8OS	125	140	140.03	Heterocyclic compound	nutty
KMW0226*017	Limonene	138-86-3	1030	C10H16	68	93	136.125	Terpenoids	citrus, herbal, terpene, camphor
NMW0015*017	Cyclohexene, 1-methyl-4-(1-methylethenyl)-, (S)-	5989-54-8	1030.90128755365	C10H16	68	93	136.125	Terpenoids	terpene, pine, herbal, peppery
KMW0217*017	D-Limonene	5989-27-5	1031.27001067236	C10H16	68	93	136.125	Terpenoids	citrus
XMW0420*426	Undecane, 2,9-dimethyl-	17301-26-7	1233	C13H28	99	85	184.219	Hydrocarbons	-
WAMW0403*178	Cyclopentanone, 2-methyl-	1120-72-5	846	C6H10O	42	69	98.073	Ketone	roasted, beefy
XMW0419*375	Tetradecane, 2-methyl-	1560-95-8	1463	C15H32	71	169	212.25	Hydrocarbons	-
KMW0148*011	.alpha.-Pinene	80-56-8	936.358894105373	C10H16	93	91	136.125	Terpenoids	fresh, camphor, sweet, pine, earthy, woody
NMW0783*011	(1S)-2,6,6-Trimethylbicyclo[3.1.1]hept-2-ene	7785-26-4	936.524453694069	C10H16	93	91	136.125	Terpenoids	sharp, warm, resinous, fresh, pine
WMW0197*086	Lilac aldehyde D	53447-47-5	1169	C10H16O2	153	55	168.115	Aldehyde	sweet, flowery
KMW0235*018	1,3,6-Octatriene, 3,7-dimethyl-, (Z)-	3338-55-4	1038	C10H16	93	91	136.125	Terpenoids	warm, floral, herbal, flowery, sweet
KMW0252*018	1,3,7-Octatriene, 3,7-dimethyl-	502-99-8	1048	C10H16	93	91	136.125	Terpenoids	fruity, floral, wet, cloth
WMW0040*018	trans-.beta.-Ocimene	3779-61-1	1049	C10H16	93	91	136.125	Terpenoids	sweet, herbal
XMW0422*356	3,5-Dimethyldodecane	107770-99-0	1318	C14H30	85	71	198.235	Hydrocarbons	-
KMW0193*119	.beta.-Pinene	127-91-3	979.717720857292	C10H16	41	93	136.125	Terpenoids	dry, woody, resinous, pine, hay, green
GMW0001*326	Benzene, 1,2-dimethoxy-4-(1-propenyl)-, (E)-	6379-72-2	1500	C11H14O2	178	163	178.099	Ether	mild, spicy, clove
XMW0743*427	(-)-Aristolene	6831-16-9	1447	C15H24	107	119	204.188	Terpenoids	-
WMW0057*264	6-Nonenal, (Z)-	2277-19-2	1103.52187833511	C9H16O	112	41	140.12	Aldehyde	green, cucumber, melon, cantaloupe, honeydew, waxy, vegetable, orris, violet, leafy
GMW0385*333	2(4H)-Benzofuranone, 5,6,7,7a-tetrahydro-4,4,7a-trimethyl-	15356-74-8	1537	C11H16O2	124	152	180.115	Ketone	ripe apricot, fruity, plum, berry, grape, tropical, woody
WMW0066*270	6-Nonen-1-ol, (E)-	31502-19-9	1170	C9H18O	124	67	142.136	Alcohol	-
XMW0438*013	Furan, 2-(1-pentenyl)-, (E)-	20992-69-2	1000	C9H12O	107	136	136.089	Heterocyclic compound	roasted
XMW0126*016	Benzene, 1-methyl-3-(1-methylethyl)-	535-77-3	1022	C10H14	119	134	134.11	Terpenoids	-
KMW0234*016	p-Cymene	99-87-6	1025.98719316969	C10H14	119	134	134.11	Terpenoids	gasoline, citrus
BPMW008*252	4-Hydroxy-3-methylbenzaldehyde	15174-69-3	1430.63320022818	C8H8O2	39	77	136.052	Aldehyde	-
XMW2392*441	Pyrazine, 2,5-diethyl-	13238-84-1	1091	C8H12N2	121	135	136.1	Heterocyclic compound	nutty, hazelnut
KMW0486*328	Pyrazine, 2,5-dimethyl-3-(3-methylbutyl)-	18433-98-2	1317	C11H18N2	135	122	178.147	Heterocyclic compound	fruity
KMW0656*403	2-Naphthalenemethanol, decahydro-.alpha.,.alpha.,4a-trimethyl-8-methylene-, [2R-(2.alpha.,4a.alpha.,8a.beta.)]-	473-15-4	1649	C15H26O	59	149	222.198	Terpenoids	woody, green
XMW0577*037	Nonane, 5-(2-methylpropyl)-	62185-53-9	1180	C13H28	126	85	184.219	Hydrocarbons	-
XMW0371*037	Nonane, 5-methyl-5-propyl-	17312-75-3	1202	C13H28	126	85	184.219	Hydrocarbons	-
GMW0395*056	(3R,3aR,7R,8aS)-3,8,8-Trimethyl-6-methyleneoctahydro-1H-3a,7-methanoazulene	79120-98-2	1414	C15H24	161	105	204.188	Terpenoids	-
XMW0380*056	1H-Cyclopropa[a]naphthalene, 1a,2,3,5,6,7,7a,7b-octahydro-1,1,7,7a-tetramethyl-, [1aR-(1a.alpha.,7.alpha.,7a.alpha.,7b.alpha.)]-	17334-55-3	1432	C15H24	161	105	204.188	Terpenoids	-
KMW0310*417	2-Cyclohexen-1-ol, 1-methyl-4-(1-methylethenyl)-, trans-	7212-40-0	1123	C10H16O	134	91	152.12	Terpenoids	fresh, minty
YZMW0607*451	5-Methyl-2-nitrophenol	700-38-9	1247	C7H7NO3	153	77	153.043	Phenol	-
XMW0168*262	3-Butylthiophene	34722-01-5	1060	C8H12S	97	98	140.066	Heterocyclic compound	-
NMW0047*149	Phenol, 2-ethyl-	90-00-6	1140	C8H10O	107	122	122.073	Phenol	phenol
GMW0162*149	Phenol, 2,4-dimethyl-	105-67-9	1147.98927613941	C8H10O	107	122	122.073	Phenol	weak, smoky, roasted, dark
KMW0703*149	Phenol, 4-ethyl-	123-07-9	1165.40106951872	C8H10O	107	122	122.073	Phenol	phenol, leathery
KMW0070*006	Benzene, 1,3-dimethyl-	108-38-3	870.582662245381	C8H10	91	106	106.078	Aromatics	plastic
KMW0307*246	Benzene, 1-methyl-4-(1-methylethenyl)-	1195-32-0	1092.1589688507	C10H12	117	92	132.094	Aromatics	phenol, spicy, clove, guaiacol
GGMW0200*399	Benzene, 1-methoxy-3-methyl-	100-84-5	1020	C8H10O	91	107	122.073	Ether	-
XMW1431*026	Benzene, 4-ethenyl-1,2-dimethyl-	27831-13-6	1100	C10H12	132	117	132.094	Aromatics	-
WAMW2177*395	Thiophene, 2-ethyl-	872-55-9	871	C6H8S	112	97	112.035	Heterocyclic compound	styrene
w39*349	2-Butanone, 4-(2,6,6-trimethyl-2-cyclohexen-1-yl)-	31499-72-6	1406	C13H22O	176	136	194.167	Ketone	woody, floral, berry, orris, powdery, violet, raspberry, fruity
QWMW0499*287	Pyridine, 3-phenyl-	1008-88-4	1467	C11H9N	127	154	155.073	Heterocyclic compound	nutty, roasted, soybean
D173*439	Benzeneacetaldehyde, 4-methyl-	104-09-6	1120	C9H10O	105	77	134.073	Aldehyde	fresh, sweet, green, cortex, lilac, narcissus
D185*413	4-Aminobenzoic acid	150-13-0	1547	C7H7NO2	120	137	137.048	Acid	-
KMW0196*079	3-Hexen-1-ol, acetate, (Z)-	3681-71-8	1006.91689008043	C8H14O2	82	67	142.099	Ester	fresh, green, sweet, fruity, banana, apple, grassy
YZMW0743*350	Phenol, 2,4,5-trichloro-	95-95-4	1361	C6H3Cl3O	97	198	195.925	Phenol	-
NMW0068*278	Acetic acid, 4-methylphenyl ester	140-39-6	1171	C9H10O2	108	77	150.068	Ester	narcissus, phenol, animalic
NMW0123*420	p-Menthane-3,8-diol, cis-1,3,trans-1,4-	3564-98-5	1301	C10H20O2	96	81	172.146	Terpenoids	herbal, eucalyptus, minty
QWMW1153*437	4-Hexen-1-ol	6126-50-7	848	C6H12O	81	82	100.089	Alcohol	pungent, green, vegetable, oily
GMW0401*437	3-Hexen-1-ol	544-12-7	855	C6H12O	81	82	100.089	Alcohol	green, leafy
D399*124	cis-9-Tetradecen-1-ol	35153-15-2	1666	C14H28O	55	82	212.214	Alcohol	-
QWMW0606*296	3-Octanol, 3,6-dimethyl-	151-19-9	1112	C10H22O	73	111	158.167	Alcohol	sweet, rosy
D242*385	9-Tetradecen-1-ol, acetate, (E)-	23192-82-7	1800	C16H30O2	82	67	254.225	Ester	-
QWMW0269*255	Pyrazine, 2-methyl-6-propyl-	29444-46-0	1090	C8H12N2	108	109	136.1	Heterocyclic compound	burnt, butterscotch
YZMW0229*416	2-Amino-5-methylbenzoic acid	2941-78-8	1543	C8H9NO2	105	106	151.063	Acid	-
D272*145	Butanoic acid, 3-methyl-, 2-methylbutyl ester	2445-77-4	1107	C10H20O2	70	85	172.146	Ester	herbal, fruity, earthy, cheese, apple, green
KMW0435*455	2-Decenal, (Z)-	2497-25-8	1252	C10H18O	83	70	154.136	Aldehyde	tallow
NMW0165*223	Orcinol	504-15-4	1368.24958586416	C7H8O2	124	123	124.052	Phenol	-
KMW0424*342	Butanoic acid, 2-methyl-, hexyl ester	10032-15-2	1236	C11H22O2	103	57	186.162	Ester	green, waxy, fruity, apple, spicy, tropical
YZMW0209*345	Phenol, 4,5-dichloro-2-methoxy-	2460-49-3	1491	C7H6Cl2O2	194	177	191.974	Phenol	-
WMW0181*340	4-Decenoic acid, methyl ester, Z-	7367-83-1	1323	C11H20O2	110	152	184.146	Ester	fruity, pear, mango, fishy, peach skin, green
YZMW0739*299	Phenol, 3,4-dichloro-	95-77-2	1429	C6H4Cl2O	163	164	161.964	Phenol	-
D397*067	11-Dodecen-1-yl acetate	35153-10-7	1604	C14H26O2	109	82	226.193	Ester	-
YZMW0343*254	Phenol, 2,4,5-trimethyl-	496-78-6	1234	C9H12O	51	93	136.089	Phenol	-
YZMW0397*288	Benzoic acid, 3-chloro-	535-80-8	1374	C7H5ClO2	139	141	155.998	Acid	-
KMW0111*007	2-Hexen-1-ol, (E)-	928-95-0	862	C6H12O	82	41	100.089	Alcohol	fresh, green, leafy, fruity, unripe banana
KMW0125*010	Pyrazine, 2,5-dimethyl-	123-32-0	909.285341679708	C6H8N2	108	42	108.069	Heterocyclic compound	cocoa, roasted, nutty, roasted, beefy, woody, grassy, medicinal
XMW0890*228	1-Hepten-6-one, 2-methyl-	10408-15-8	966	C8H14O	108	58	126.104	Ketone	-
