# Supplementary material for: Untargeted metabolomics based on HS- SPME-GC-MS revealing the dynamic evolution of aroma components during cigar aging
Source: Front Plant Sci. 2025 Sep 15;16:1657415. doi: 10.3389/fpls.2025.1657415 (PMC12477199; doi:10.3389/fpls.2025.1657415)
Supplement: Supplementary file 3 [file Table3.xlsx]

## Sheet: Sheet1
Supplementary Table 3.Statistical parameters of differential volatile metabolites in G3 and G1.
Index	Compounds	Class I	Formula	CAS	VIP	P-value	Fold_Change	Log2FC	Type
XMW0869	Neoisolongifolene, 8,9-dehydro-	Terpenoids	C15H22	67517-14-0	1.47916	1.86341e-05	48.4108	5.59726	up
NMW0135	Thiocyanic acid, phenylmethyl ester	Sulfur compounds	C8H7NS	3012-37-1	1.54387	0.00015839	22.4588	4.48921	up
GMW0266	α-isomethyl ionone	Terpenoids	C14H22O	127-51-5	1.46687	1.49544e-05	15.4898	3.95325	up
YZMW0738	Benzenamine, 3,4-dichloro-	Amine	C6H5Cl2N	95-76-1	1.54313	0.000162224	15.0238	3.90918	up
NMW0264*302	2-Propenoic acid, 3-(3-hydroxyphenyl)-	Acid	C9H8O3	588-30-7	1.54633	7.66255e-05	13.7903	3.78558	up
XMW0387	Dodecane, 1-iodo-	Halogenated hydrocarbons	C12H25I	4292-19-7	1.53631	0.000445007	12.6911	3.66574	up
XMW1413	Hexathiane	Sulfur compounds	S6	13798-23-7	1.54412	5.42072e-05	11.5025	3.52388	up
GMW0166	Geranyl propionate	Ester	C13H22O2	105-90-8	1.54341	8.7103e-05	11.2517	3.49207	up
NMW0143	Benzenamine, 2,6-diethyl-	Amine	C10H15N	579-66-8	1.36199	0.000217056	11.2283	3.48906	up
XMW1252	2(1H)-Naphthalenone, 3,4,5,6,7,8-hexahydro-	Ketone	C10H14O	13837-12-2	1.36207	2.6597e-05	11.1061	3.47329	up
NMW0212	2H-Indol-2-one, 1,3-dihydro-	Ketone	C8H7NO	59-48-3	1.54302	0.000123297	10.8525	3.43996	up
XMW0822*056	(1R,2S,6S,7S,8S)-8-Isopropyl-1-methyl-3-methylenetricyclo[4.4.0.02,7]decane-rel-	Terpenoids	C15H24	18252-44-3	1.37377	7.37831e-05	10.8001	3.43297	up
XMW0380*056	1H-Cyclopropa[a]naphthalene, 1a,2,3,5,6,7,7a,7b-octahydro-1,1,7,7a-tetramethyl-, [1aR-(1a.alpha.,7.alpha.,7a.alpha.,7b.alpha.)]-	Terpenoids	C15H24	17334-55-3	1.37377	7.37831e-05	10.8001	3.43297	up
XMW0685	(2S,6R,7S,8E)-(+)-2,7-Epoxy-4,8-megastigmadiene	Heterocyclic compound	C13H20O	108342-25-2	1.36598	4.63343e-05	10.5774	3.40292	up
NMW0006	2-Cyclohexen-1-one, 3-methyl-6-(1-methylethylidene)-	Terpenoids	C10H14O	491-09-8	1.35783	3.8091e-05	9.50476	3.24865	up
XMW0209	1,4-Cyclohexadiene-1-methanol, 4-(1-methylethyl)-	Alcohol	C10H16O	22539-72-6	1.46824	6.38806e-05	9.24988	3.20943	up
QWMW0808	Tricyclo[2.2.1.0(2,6)]heptane, 1,7-dimethyl-7-(4-methyl-3-pentenyl)-, (-)-	Terpenoids	C15H24	512-61-8	1.32629	2.53399e-05	9.18489	3.19926	up
KMW0522*146	Copaene	Terpenoids	C15H24	3856-25-5	1.3546	2.35547e-05	9.03848	3.17608	up
NMW0142*081	Cyclohexanol, 1-methyl-4-(1-methylethylidene)-, acetate	Ester	C12H20O2	10235-63-9	1.43574	5.01393e-05	8.9844	3.16742	up
NMW0107*238	Isoquinoline	Heterocyclic compound	C9H7N	119-65-3	1.55028	3.03586e-16	0.130711	-2.93555	down
KMW0516*081	.alpha.-Terpinyl acetate	Ester	C12H20O2	80-26-2	1.43574	5.01393e-05	8.9844	3.16742	up
XMW0280	Carbonic acid, phenyl propyl ester	Ester	C10H12O3	13183-16-9	1.44086	5.48377e-05	8.84786	3.14533	up
XMW0682	Benzenemethanol, .alpha.-methyl-.alpha.-(1-methyl-2-propenyl)-	Alcohol	C12H16O	61967-11-1	1.41365	6.19934e-05	8.84356	3.14463	up
KMW0509	Cyclohexene, 4-ethenyl-4-methyl-3-(1-methylethenyl)-1-(1-methylethyl)-, (3R-trans)-	Terpenoids	C15H24	20307-84-0	1.43886	5.75703e-05	8.70634	3.12207	up
XMW0019	Acetophenone, 4'-hydroxy-	Ketone	C8H8O2	99-93-4	1.2396	7.40387e-06	8.29921	3.05297	up
WMW0004*054	Ylangene	Terpenoids	C15H24	14912-44-8	1.34559	4.55421e-05	8.26987	3.04787	up
KMW0299*025	trans-Rose oxide	Terpenoids	C10H18O	876-18-6	1.53973	4.46672e-12	0.463455	-1.1095	down
KMW0241*014	Pyrazine, 2-ethyl-3-methyl-	Heterocyclic compound	C7H10N2	15707-23-0	1.52494	3.09506e-10	0.493879	-1.01777	down
XMW2699*312	Naphthalene, 1,6,7-trimethyl-	Aromatics	C13H14	2245-38-7	1.53669	3.57343e-11	0.1627	-2.61972	down
XMW0382*054	isoledene	Terpenoids	C15H24	95910-36-4	1.34559	4.55421e-05	8.26987	3.04787	up
D163	dl-Camphoroquinone	Terpenoids	C10H14O2	10373-78-1	1.54724	9.51631e-06	7.98819	2.99787	up
XMW1316	4-Methoxyformanilide	Amine	C8H9NO2	5470-34-8	1.52389	0.000631005	7.77008	2.95793	up
D353*059	(S,1Z,6Z)-8-Isopropyl-1-methyl-5-methylenecyclodeca-1,6-diene	Terpenoids	C15H24	317819-80-0	1.41579	6.63693e-05	7.42073	2.89156	up
D102	1-Pentanone, 1-phenyl-	Ketone	C11H14O	1009-14-9	1.4323	3.34428e-05	7.4133	2.89012	up
WMW0217	2-Octenal, 2-butyl-	Aldehyde	C12H22O	13019-16-4	1.23019	5.70751e-06	7.27677	2.8633	up
XMW0700*060	4a,8-Dimethyl-2-(prop-1-en-2-yl)-1,2,3,4,4a,5,6,7-octahydronaphthalene	Terpenoids	C15H24	103827-22-1	1.3253	5.39241e-05	7.1615	2.84026	up
KMW0597*061	.gamma.-Muurolene	Terpenoids	C15H24	30021-74-0	1.36407	8.1374e-05	7.15926	2.83981	up
XMW0552	2,2'-Isopropylidenebis(5-methylfuran)	Heterocyclic compound	C13H16O2	59212-75-8	1.41483	3.69428e-05	7.13131	2.83417	up
XMW0469	(1R,3aS,8aS)-7-Isopropyl-1,4-dimethyl-1,2,3,3a,6,8a-hexahydroazulene	Terpenoids	C15H24	36577-33-0	1.41628	6.24846e-05	7.08123	2.824	up
XMW3348	Benzoic acid, 2-methoxy-, methyl ester	Ester	C9H10O3	606-45-1	1.39402	4.17545e-05	7.04986	2.8176	up
XMW1408	1H-Cyclopropa[a]naphthalene, 1a,2,3,3a,4,5,6,7b-octahydro-1,1,3a,7-tetramethyl-, [1aR-(1a.alpha.,3a.alpha.,7b.alpha.)]-	Terpenoids	C15H24	489-29-2	1.18725	0.000101592	6.96288	2.79968	up
KMW0596*059	Alloaromadendrene	Terpenoids	C15H24	25246-27-9	1.41158	5.80869e-05	6.9553	2.79811	up
D341*059	Naphthalene, decahydro-1,6-bis(methylene)-4-(1-methylethyl)-, (4.alpha.,4a.alpha.,8a.alpha.)-	Terpenoids	C15H24	30021-46-6	1.41158	5.80869e-05	6.9553	2.79811	up
XMW2972	1H-Benzocycloheptene, 2,4a,5,6,7,8,9,9a-octahydro-3,5,5-trimethyl-9-methylene-, (4aS-cis)-	Terpenoids	C15H24	3853-83-6	1.41333	5.35198e-05	6.76681	2.75848	up
XMW0504*084	1H-Benzocycloheptene, 2,4a,5,6,7,8-hexahydro-3,5,5,9-tetramethyl-, (R)-	Terpenoids	C15H24	1461-03-6	1.34255	2.33551e-05	6.6052	2.7236	up
D338*084	.alpha.-Cuprenene	Terpenoids	C15H24	29621-78-1	1.34255	2.33551e-05	6.6052	2.7236	up
KMW0572*446	trans-Cinnamic acid	Acid	C9H8O2	140-10-3	1.44309	8.34343e-05	6.5667	2.71517	up
GMW0369	Spiro[5.5]undec-2-ene, 3,7,7-trimethyl-11-methylene-, (-)-	Terpenoids	C15H24	18431-82-8	1.3736	0.000113838	6.4954	2.69942	up
KMW0560	Coumarin	Heterocyclic compound	C9H6O2	91-64-5	1.25765	0.000181334	6.47408	2.69468	up
XMW0143*108	1H-3a,7-Methanoazulene, 2,3,4,7,8,8a-hexahydro-3,6,8,8-tetramethyl-, [3R-(3.alpha.,3a.beta.,7.beta.,8a.alpha.)]-	Terpenoids	C15H24	469-61-4	1.44009	6.24955e-05	6.39951	2.67796	up
WMW0158	Methylparaben	Ester	C8H8O3	99-76-3	1.43656	3.76678e-05	6.30577	2.65667	up
XMW0264*152	Bicyclo[4.4.0]dec-1-ene, 2-isopropyl-5-methyl-9-methylene-	Terpenoids	C15H24	150320-52-8	1.38219	7.68264e-05	6.21756	2.63635	up
KMW0210*362	1H-Cyclopenta[1,3]cyclopropa[1,2]benzene, octahydro-7-methyl-3-methylene-4-(1-methylethyl)-, [3aS-(3a.alpha.,3b.beta.,4.beta.,7.alpha.,7aS*)]-	Terpenoids	C15H24	13744-15-5	1.45138	7.16375e-05	6.1953	2.63117	up
YZMW0458	Phenol, 4-(ethoxymethyl)-	Phenol	C9H12O2	57726-26-8	1.43001	1.96967e-05	6.17114	2.62554	up
GMW0078	.beta.-Bisabolene	Terpenoids	C15H24	495-61-4	1.38357	9.18116e-05	6.08581	2.60545	up
WMW0007	Azulene, 1,2,3,5,6,7,8,8a-octahydro-1,4-dimethyl-7-(1-methylethenyl)-, [1S-(1.alpha.,7.alpha.,8a.beta.)]-	Terpenoids	C15H24	3691-11-0	1.31216	5.41296e-05	5.96103	2.57556	up
D339*137	cis-.alpha.-Bisabolene	Terpenoids	C15H24	29837-07-8	1.38309	8.60108e-05	5.95396	2.57385	up
XMW0160	Megastigmatrienone	Ketone	C13H18O	38818-55-2	1.43082	0.000111563	5.66909	2.50312	up
KMW0618*064	δ-cadinene	Terpenoids	C15H24	483-76-1	1.36083	3.69725e-05	5.64469	2.49689	up
XMW1182*054	Di-epi-.alpha.-cedrene-(I)	Terpenoids	C15H24	21996-77-0	1.44072	2.73861e-05	5.64386	2.49668	up
XMW1412*054	2-Epi-.alpha.-funebrene	Terpenoids	C15H24	65354-33-8	1.44072	2.73861e-05	5.64386	2.49668	up
XMW0384	4,7-Methanoazulene, 1,2,3,4,5,6,7,8-octahydro-1,4,9,9-tetramethyl-, [1S-(1.alpha.,4.alpha.,7.alpha.)]-	Terpenoids	C15H24	514-51-2	1.43345	2.46836e-05	5.61793	2.49004	up
XMW2452	1H-Pyrrole, 1-(2-furanylmethyl)-	Heterocyclic compound	C9H9NO	1438-94-4	1.54582	9.1342e-06	5.60755	2.48737	up
KMW0679*301	2-Propenoic acid, 3-phenyl-, methyl ester, (E)-	Ester	C10H10O2	1754-62-7	1.44288	2.84658e-05	5.60687	2.4872	up
YZMW0225	4-n-Propylacetophenone	Ketone	C11H14O	2932-65-2	1.43851	3.00294e-05	5.59799	2.48491	up
KMW0126*010	Pyrazine, 2,6-dimethyl-	Heterocyclic compound	C6H8N2	108-50-9	1.47941	5.15784e-08	0.496965	-1.00878	down
NMW0164	Benzene, 1,2-(methylenedioxy)-4-propenyl-, (E)-	Ether	C10H10O2	4043-71-4	1.26131	5.66926e-06	5.50005	2.45944	up
YZMW0369*344	Benzoic acid, 2,4-dichloro-	Acid	C7H4Cl2O2	50-84-0	1.36774	4.06847e-05	5.49812	2.45894	up
KMW0736	Apocynin	Ketone	C9H10O3	498-02-2	1.20551	1.59487e-05	5.45222	2.44684	up
GMW0159	Benzenepentanol	Alcohol	C11H16O	10521-91-2	1.42814	0.000169886	5.39457	2.43151	up
D24	Benzenesulfonamide	Amine	C6H7NO2S	98-10-2	1.35646	3.93927e-05	5.34244	2.4175	up
XMW0950	Naphthalene, 1,2,3,4-tetrahydro-1,4,6-trimethyl-	Aromatics	C13H18	22824-32-4	1.20555	2.62482e-10	5.34025	2.41691	up
WMW0008*362	Longifolene	Terpenoids	C15H24	475-20-7	1.37802	0.00017593	5.32489	2.41275	up
KMW0556*369	Naphthalene, decahydro-4a-methyl-1-methylene-7-(1-methylethenyl)-, [4aR-(4a.alpha.,7.alpha.,8a.beta.)]-	Terpenoids	C15H24	17066-67-0	1.43991	3.53114e-05	5.31363	2.4097	up
D300*369	Aristolochene	Terpenoids	C15H24	26620-71-3	1.43991	3.53114e-05	5.31363	2.4097	up
XMW0640	Panaxene	Terpenoids	C15H24	871660-95-6	1.22326	3.89255e-05	0.473694	-1.07797	down
XMW0379	Bicyclo[5.2.0]nonane, 2-methylene-4,8,8-trimethyl-4-vinyl-	Terpenoids	C15H24	242794-76-9	1.14211	1.2821e-05	5.30661	2.40779	up
NMW0229*271	2-Naphthalenol	Phenol	C10H8O	135-19-3	1.35734	2.13624e-05	5.26373	2.39609	up
GMW0254	Benzenepropanol, propanoate	Ester	C12H16O2	122-74-7	1.44425	7.23947e-05	5.24149	2.38998	up
XMW0247	Benzene, 1-methyl-4-(1,2,2-trimethylcyclopentyl)-, (R)-	Terpenoids	C15H22	16982-00-6	1.36077	2.44886e-05	5.21989	2.38402	up
D74	4-Acetylanisole	Ketone	C9H10O2	100-06-1	1.3193	1.12441e-05	5.20214	2.37911	up
KMW0528*355	Hexanoic acid, 3-hexenyl ester, (Z)-	Ester	C12H22O2	31501-11-8	1.52004	7.01593e-05	5.16541	2.36888	up
XMW1097*355	Hexanoic acid, 3-hexenyl ester	Ester	C12H22O2	84434-19-5	1.52004	7.01593e-05	5.16541	2.36888	up
XMW0045	(1R,4R,4aS,8aR)-4,7-Dimethyl-1-(prop-1-en-2-yl)-1,2,3,4,4a,5,6,8a-octahydronaphthalene	Terpenoids	C15H24	92692-39-2	1.47678	8.77139e-05	5.15249	2.36527	up
XMW0544	Azulene, 1,2,3,3a,4,5,6,7-octahydro-1,4-dimethyl-7-(1-methylethenyl)-, [1R-(1.alpha.,3a.beta.,4.alpha.,7.beta.)]-	Terpenoids	C15H24	22567-17-5	1.51494	0.000481234	5.13135	2.35934	up
XMW0948*363	Valerena-4,7(11)-diene	Terpenoids	C15H24	351222-66-7	1.47234	7.67995e-05	5.10091	2.35076	up
NMW0161	3-Phenyl-1-propanol, acetate	Ester	C11H14O2	122-72-5	1.38725	0.000117886	5.08065	2.34501	up
XMW0009*064	Naphthalene, 1,2,4a,5,8,8a-hexahydro-4,7-dimethyl-1-(1-methylethyl)-, [1S-(1.alpha.,4a.beta.,8a.alpha.)]-	Terpenoids	C15H24	523-47-7	1.38516	7.74988e-05	5.00334	2.32289	up
XMW0556*064	(2S,4aR,8aR)-4a,8-Dimethyl-2-(prop-1-en-2-yl)-1,2,3,4,4a,5,6,8a-octahydronaphthalene	Terpenoids	C15H24	123123-37-5	1.38516	7.74988e-05	5.00334	2.32289	up
XMW1439	Benzene, (1-nitropropyl)-	Nitrogen compounds	C9H11NO2	5279-14-1	1.47585	3.81845e-05	4.98905	2.31876	up
XMW0788	Phenol, 4-methyl-2-nitro-, acetate (ester)	Ester	C9H9NO4	54646-55-8	1.51957	0.000267305	4.97682	2.31522	up
XMW0423	6,8-Nonadien-2-one, 8-methyl-5-(1-methylethyl)-, (E)-	Ketone	C13H22O	54868-48-3	1.43313	4.8538e-05	4.96889	2.31292	up
w37	2-Cyclohexene-1-carboxaldehyde, 2,6,6-trimethyl-	Aldehyde	C10H16O	432-24-6	1.53877	2.45345e-10	0.483242	-1.04918	down
XMW0047	Phenol, 2-(1-methylpropyl)-	Phenol	C10H14O	89-72-5	1.5424	6.88901e-11	0.118777	-3.07368	down
NMW0177	N-Benzylformamide	Amine	C8H9NO	6343-54-0	1.489	7.20413e-05	4.94955	2.3073	up
w44	Butanoic acid, 2-butoxy-1-methyl-2-oxoethyl ester	Ester	C11H20O4	7492-70-8	1.47158	5.0935e-06	0.118696	-3.07466	down
XMW0979	(4R,4aS,6S)-4,4a-Dimethyl-6-(prop-1-en-2-yl)-1,2,3,4,4a,5,6,7-octahydronaphthalene	Terpenoids	C15H24	823810-22-6	1.42753	9.02391e-05	4.94656	2.30642	up
WMW0223*365	Cedrene	Terpenoids	C15H24	11028-42-5	1.48799	7.49165e-05	4.93288	2.30243	up
XMW1492	Benzeneacetaldehyde, .alpha.-methyl-4-(2-methylpropyl)-	Aldehyde	C13H18O	51407-46-6	1.46586	1.11235e-05	4.90827	2.29521	up
WMW0003*364	Naphthalene, 1,2,3,5,6,7,8,8a-octahydro-1,8a-dimethyl-7-(1-methylethenyl)-, [1S-(1.alpha.,7.alpha.,8a.alpha.)]-	Terpenoids	C15H24	10219-75-7	1.1948	7.20786e-05	4.89835	2.29229	up
WAMW0914*364	1H-Cycloprop[e]azulene, 1a,2,3,5,6,7,7a,7b-octahydro-1,1,4,7-tetramethyl-, [1aR-(1a.alpha.,7.alpha.,7a.beta.,7b.alpha.)]-	Terpenoids	C15H24	21747-46-6	1.1948	7.20786e-05	4.89835	2.29229	up
KMW0603*061	Germacrene D	Terpenoids	C15H24	23986-74-5	1.47868	5.60285e-05	4.89699	2.29189	up
WMW0012*061	(+)-epi-Bicyclosesquiphellandrene	Terpenoids	C15H24	54274-73-6	1.47868	5.60285e-05	4.89699	2.29189	up
XMW0271	Cadina-1(10),6,8-triene	Terpenoids	C15H22	1460-96-4	1.37074	4.07975e-05	4.86918	2.28368	up
KMW0626*065	Naphthalene, 1,2,3,4-tetrahydro-1,6-dimethyl-4-(1-methylethyl)-, (1S-cis)-	Terpenoids	C15H22	483-77-2	1.39247	4.4563e-05	4.8628	2.28179	up
WMW0021*065	trans-Calamenene	Terpenoids	C15H22	73209-42-4	1.39247	4.4563e-05	4.8628	2.28179	up
XMW0386*065	cis-Calamenene	Terpenoids	C15H22	72937-55-4	1.39247	4.4563e-05	4.8628	2.28179	up
KMW0548*108	1H-Cycloprop[e]azulene, 1a,2,3,4,4a,5,6,7b-octahydro-1,1,4,7-tetramethyl-, [1aR-(1a.alpha.,4.alpha.,4a.beta.,7b.alpha.)]-	Terpenoids	C15H24	489-40-7	1.49828	0.000118964	4.862	2.28155	up
XMW0629*108	3H-3a,7-Methanoazulene, 2,4,5,6,7,8-hexahydro-1,4,9,9-tetramethyl-, [3aR-(3a.alpha.,4.beta.,7.alpha.)]-	Terpenoids	C15H24	2387-78-2	1.49828	0.000118964	4.862	2.28155	up
XMW0962*110	Butanoic acid, 2-methyl-, phenylmethyl ester	Ester	C12H16O2	56423-40-6	1.47208	6.09235e-05	4.84124	2.27538	up
D147*110	Butanoic acid, 3-methyl-, phenylmethyl ester	Ester	C12H16O2	103-38-8	1.47208	6.09235e-05	4.84124	2.27538	up
XMW0463*110	Pentanoic acid, phenylmethyl ester	Ester	C12H16O2	10361-39-4	1.47208	6.09235e-05	4.84124	2.27538	up
XMW0262	1,1,7,7a-Tetramethyl-1a,2,6,7,7a,7b-hexahydro-1H-cyclopropa[a]naphthalene	Terpenoids	C15H22	154098-14-3	1.22213	2.23666e-06	4.80834	2.26554	up
QWMW1080	α-methyl ionone	Terpenoids	C14H22O	7779-30-8	1.38992	6.40046e-05	4.7972	2.26219	up
XMW0728	Benzenemethanol, 4-methyl-.alpha.-(1-methyl-2-propenyl)-, (R*,R*)-	Alcohol	C12H16O	83173-76-6	1.48682	8.2183e-05	4.77025	2.25407	up
WMW0218	Butylated Hydroxytoluene	Phenol	C15H24O	128-37-0	1.39844	0.00012292	4.73796	2.24426	up
XMW1102	Vinyl trans-cinnamate	Ester	C11H10O2	17719-70-9	1.42457	8.00393e-05	4.72901	2.24154	up
D99	Benzoic acid, 2-(dimethylamino)-, methyl ester	Ester	C10H13NO2	10072-05-6	1.19746	6.82521e-06	4.72587	2.24058	up
KMW0616*152	Naphthalene, 1,2,3,4,4a,5,6,8a-octahydro-7-methyl-4-methylene-1-(1-methylethyl)-, (1.alpha.,4a.beta.,8a.alpha.)-	Terpenoids	C15H24	39029-41-9	1.39702	0.000102395	4.67034	2.22353	up
XMW0167	1-(2,3,4,5-Tetramethylphenyl)ethanone	Ketone	C12H16O	34764-71-1	1.39828	4.4794e-05	4.66775	2.22273	up
NMW0227*137	(Z)-1-Methyl-4-(6-methylhept-5-en-2-ylidene)cyclohex-1-ene	Terpenoids	C15H24	13062-00-5	1.40491	8.71405e-05	4.62483	2.2094	up
XMW0975*137	Cyclohexene, 4-(1,5-dimethyl-1,4-hexadienyl)-1-methyl-	Terpenoids	C15H24	17627-44-0	1.40491	8.71405e-05	4.62483	2.2094	up
XMW2429*059	Patchoulene	Terpenoids	C15H24	1405-16-9	1.41635	6.98122e-05	4.6192	2.20764	up
XMW1256	2-Butanone, 4-(2,6,6-trimethyl-1,3-cyclohexadien-1-yl)-	Ketone	C13H20O	20483-36-7	1.47929	0.000104559	4.60803	2.20415	up
D767	Benzenepropanal, 4-(1,1-dimethylethyl)-	Aldehyde	C13H18O	18127-01-0	1.39617	7.80794e-05	4.53867	2.18227	up
YZMW0705	Phenol, 4-chloro-5-methyl-2-(1-methylethyl)-	Phenol	C10H13ClO	89-68-9	1.39882	9.1733e-05	4.52133	2.17675	up
D319	.beta.-Acorenol	Terpenoids	C15H26O	28400-11-5	1.18403	1.82109e-05	4.47531	2.16199	up
QWMW0901	2-Oxepanone, 7-hexyl-	Ketone	C12H22O2	16429-21-3	1.19243	1.63539e-05	4.47139	2.16072	up
XMW0107	1,2-Benzenedimethanol	Alcohol	C8H10O2	612-14-6	1.4633	9.41982e-05	4.46026	2.15713	up
YZMW0242	Phenol, 3-methyl-4-(methylthio)-	Phenol	C8H10OS	3120-74-9	1.17516	6.21552e-05	4.41658	2.14293	up
XMW1345	Octanoic acid, 3-methylbutyl ester	Ester	C13H26O2	2035-99-6	1.45419	2.46817e-05	4.3908	2.13448	up
XMW0965*143	(1S,5S)-2-Methyl-5-((R)-6-methylhept-5-en-2-yl)bicyclo[3.1.0]hex-2-ene	Hydrocarbons	C15H24	159407-35-9	1.47933	9.3621e-05	4.377	2.12994	up
XMW0980*143	(1R,3aR,4aR,8aR)-1,4,4,6-Tetramethyl-1,2,3,3a,4,4a,7,8-octahydrocyclopenta[1,4]cyclobuta[1,2]benzene	Terpenoids	C15H24	94482-89-0	1.47933	9.3621e-05	4.377	2.12994	up
NMW0176	Benzeneacetamide	Amine	C8H9NO	103-81-1	1.41754	3.82338e-05	4.36167	2.12488	up
KMW0590*083	Naphthalene, 1,2,3,5,6,7,8,8a-octahydro-1,8a-dimethyl-7-(1-methylethenyl)-, [1R-(1.alpha.,7.beta.,8a.alpha.)]-	Terpenoids	C15H24	4630-07-3	1.49746	0.000300398	4.34803	2.12036	up
XMW0797*083	Naphthalene, 1,2,4a,5,6,8a-hexahydro-4,7-dimethyl-1-(1-methylethyl)-,[1R-(1.alpha.,4a.alpha.,8a.alpha.)]-	Terpenoids	C15H24	17627-24-6	1.49746	0.000300398	4.34803	2.12036	up
YC_509	Phenol, 5-ethenyl-2-methoxy-	Phenol	C9H10O2	621-58-9	1.0921	3.37086e-05	4.3405	2.11786	up
BPMW012	2(3H)-Benzoxazolone	Ester	C7H5NO2	59-49-4	1.4039	6.09842e-05	4.2741	2.09562	up
D1612	Oxiranecarboxylic acid, 3-methyl-3-phenyl-, ethyl ester	Aldehyde	C12H14O3	77-83-8	1.38459	5.51459e-05	4.2533	2.08858	up
XMW0236	Thiazole, 5-ethenyl-4-methyl-	Heterocyclic compound	C6H7NS	1759-28-0	1.2156	8.21825e-10	4.2352	2.08243	up
XMW0740	3-Methyl-pyrrolo(2,3-b)pyrazine	Heterocyclic compound	C7H7N3	20321-99-7	1.45707	6.80866e-05	4.1764	2.06226	up
D216	α-irone	Terpenoids	C14H22O	79-69-6	1.40469	5.71669e-05	4.16043	2.05673	up
XMW0819*058	cis-Muurola-4(15),5-diene	Terpenoids	C15H24	157477-72-0	1.44635	0.000111306	4.12996	2.04613	up
YZMW0707*271	1-Naphthalenol	Phenol	C10H8O	90-15-3	1.39227	0.000130533	4.12871	2.04569	up
QWMW1271	2(3H)-Furanone, dihydro-4-methyl-5-pentyl-	Ketone	C10H18O2	33673-62-0	1.22657	4.71381e-05	4.08424	2.03007	up
D1666	Cyclododecanone	Ketone	C12H22O	830-13-7	1.40896	7.9298e-05	4.05057	2.01813	up
XMW1341	Thiophene, 3-phenyl-	Heterocyclic compound	C10H8S	2404-87-7	1.46604	4.69212e-05	4.04792	2.01718	up
WAMW0913	2,4-Dodecadienal, (E,E)-	Aldehyde	C12H20O	21662-16-8	1.40479	4.15328e-05	4.04466	2.01602	up
KMW0364	Phenethyl mercaptan	Alcohol	C8H10S	4410-99-5	1.51861	2.60661e-09	0.436345	-1.19646	down
WMW0010*371	Cyclohexane, 1-ethenyl-1-methyl-2,4-bis(1-methylethenyl)-, [1S-(1.alpha.,2.beta.,4.beta.)]-	Terpenoids	C15H24	515-13-9	1.4821	7.92949e-05	4.03275	2.01176	up
GMW0393	(1R,3aS,5aS,8aR)-1,3a,5a-Trimethyl-4-methylenedecahydrocyclopenta[c]pentalene	Terpenoids	C15H24	71596-72-0	1.55044	7.14246e-16	0.0911928	-3.45494	down
XMW0388	Selina-3,7(11)-diene	Terpenoids	C15H24	6813-21-4	1.37965	0.000157465	4.02874	2.01033	up
KMW0147	Pyridine, 2-ethyl-	Heterocyclic compound	C7H9N	100-71-0	1.27096	7.05235e-05	0.485939	-1.04115	down
NMW0171	Acetic acid, phenoxy-	Acid	C8H8O3	122-59-8	1.47194	9.85634e-05	3.85317	1.94605	up
KMW0684	.delta.-Dodecalactone	Ester	C12H22O2	713-95-1	1.50416	3.27492e-07	0.102259	-3.2897	down
WMW0230	Hinesol	Terpenoids	C15H26O	23811-08-7	1.2276	1.57235e-05	3.83968	1.94099	up
YZMW0268	1,2-Benzenediol, 4,5-dichloro-	Alcohol	C6H4Cl2O2	3428-24-8	1.24539	6.71633e-06	3.82734	1.93634	up
YZMW0195*416	Benzoic acid, 2-amino-4-methyl-	Acid	C8H9NO2	2305-36-4	1.35244	0.000133328	3.81615	1.93212	up
YZMW0229*416	2-Amino-5-methylbenzoic acid	Acid	C8H9NO2	2941-78-8	1.35244	0.000133328	3.81615	1.93212	up
KMW0566*060	Naphthalene, decahydro-4a-methyl-1-methylene-7-(1-methylethylidene)-, (4aR-trans)-	Terpenoids	C15H24	515-17-3	1.45808	0.000119892	3.7835	1.91972	up
YZMW0280*327	Phenol, 2,5-bis(1-methylethyl)-	Phenol	C12H18O	35946-91-9	1.4788	0.000136446	3.74992	1.90686	up
KMW0606*061	.alpha.-Muurolene	Terpenoids	C15H24	10208-80-7	1.47922	0.000154193	3.7007	1.8878	up
XMW0176*061	Naphthalene, 1,2,4a,5,6,8a-hexahydro-4,7-dimethyl-1-(1-methylethyl)-, (1.alpha.,4a.alpha.,8a.alpha.)-	Terpenoids	C15H24	31983-22-9	1.47922	0.000154193	3.7007	1.8878	up
NMW0175	Phenol, 4-(1,1-dimethylpropyl)-	Phenol	C11H16O	80-46-6	1.52051	0.000165618	3.65205	1.86871	up
YZMW0219	Cyclohexanecarboxylic acid, 1-amino-	Acid	C7H13NO2	2756-85-6	1.49575	0.000141296	3.64603	1.86633	up
XMW1476	1-Propanone, 1-(4-methoxyphenyl)-	Ketone	C10H12O2	121-97-1	1.44357	0.000172152	3.6453	1.86604	up
QWMW0656	4-(4,5-Dimethyl-1,3-dioxolan-2-yl)-2-methoxyphenol	Phenol	C12H16O4	63253-24-7	1.44204	0.000478887	3.64394	1.8655	up
XMW0197*058	(1S,4S,4aS)-1-Isopropyl-4,7-dimethyl-1,2,3,4,4a,5-hexahydronaphthalene	Terpenoids	C15H24	267665-20-3	1.47796	0.000210456	3.64121	1.86442	up
D227	Phenol, (1,1-dimethylethyl)-4-methoxy- (CAS)	Phenol	C11H16O2	25013-16-5	1.53256	4.36727e-09	0.141149	-2.8247	down
YZMW0731	Azacyclotridecan-2-one	Ketone	C12H23NO	947-04-6	1.03227	0.000847284	3.605	1.85	up
QWMW1114	Neryl butyrate	Ester	C14H24O2	999-40-6	1.43194	3.64076e-05	3.58183	1.8407	up
KMW0624*381	Cis-Nerolidol	Terpenoids	C15H26O	3790-78-1	1.43779	0.000177457	3.56235	1.83283	up
WMW0043*381	Nerolidol	Terpenoids	C15H26O	142-50-7	1.43779	0.000177457	3.56235	1.83283	up
XMW0639	1,4-Methanobenzocyclodecene, 1,2,3,4,4a,5,8,9,12,12a-decahydro-	Terpenoids	C15H22	74708-73-9	1.1347	6.40048e-05	3.50691	1.8102	up
GMW0242	1,3-Benzodioxole-5-propanal, .alpha.-methyl-	Aldehyde	C11H12O3	1205-17-0	1.48197	0.000348311	3.50101	1.80777	up
GMW0223	Ethanone, 1-(3,4-dimethoxyphenyl)-	Ketone	C10H12O3	1131-62-0	1.33973	3.03749e-06	3.43578	1.78064	up
KMW0386*281	cis-Dihydrocarvone	Terpenoids	C10H16O	3792-53-8	1.52683	7.27085e-07	3.42944	1.77797	up
WAMW1520*281	(+)-Dihydrocarvone	Terpenoids	C10H16O	5524-05-0	1.52683	7.27085e-07	3.42944	1.77797	up
XMW0971	Benzyl angelate	Ester	C12H14O2	37526-87-7	1.4418	0.000163362	3.41336	1.77119	up
KMW0622	Cyclohexene, 3-(1,5-dimethyl-4-hexenyl)-6-methylene-, [S-(R*,S*)]-	Terpenoids	C15H24	20307-83-9	1.46652	0.000143634	3.40616	1.76814	up
KMW0599	Dodecanoic acid, methyl ester	Ester	C13H26O2	111-82-0	1.4139	2.4762e-05	3.39953	1.76533	up
NMW0195*057	2-Propen-1-ol, 3-phenyl-, acetate, (E)-	Ester	C11H12O2	21040-45-9	1.29022	1.7507e-05	3.39679	1.76417	up
NMW0194*057	Acetic acid, cinnamyl ester	Ester	C11H12O2	103-54-8	1.29022	1.7507e-05	3.39679	1.76417	up
NMW0200*147	1,6,10-Dodecatriene, 7,11-dimethyl-3-methylene-	Terpenoids	C15H24	77129-48-7	1.47368	0.000397283	3.3964	1.76401	up
KMW0573*147	β-Farnesene	Terpenoids	C15H24	18794-84-8	1.47368	0.000397283	3.3964	1.76401	up
WMW0148	Spiro[4.5]dec-7-ene, 1,8-dimethyl-4-(1-methylethenyl)-, [1S-(1.alpha.,4.beta.,5.alpha.)]-	Terpenoids	C15H24	24048-44-0	1.4042	0.000218958	3.37229	1.75373	up
YC_926	Histamine	Amine	C5H9N3	51-45-6	1.45367	0.000223857	3.35285	1.74539	up
D83	Hexanoic acid, 3,7-dimethyl-2,6-octadienyl ester, (E)-	Ester	C16H28O2	10032-02-7	1.53687	7.63843e-09	0.142601	-2.80995	down
XMW1171	Benzene, 1-methoxy-4-phenoxy-	Ether	C13H12O2	1655-69-2	1.25865	9.30854e-05	3.34817	1.74337	up
WMW0220	2H-2,4a-Methanonaphthalene, 1,3,4,5,6,7-hexahydro-1,1,5,5-tetramethyl-, (2S)-	Terpenoids	C15H24	1135-66-6	1.47745	8.01269e-05	3.30404	1.72423	up
GMW0003	Ethyl Vanillin	Aldehyde	C9H10O3	121-32-4	1.48377	0.000122403	3.29017	1.71816	up
QWMW0712	Benzoic acid, 2-methoxy-, ethyl ester	Ester	C10H12O3	7335-26-4	1.04858	8.93766e-05	3.2753	1.71163	up
GMW0208	2-Nonynoic acid, methyl ester	Ester	C10H16O2	111-80-8	1.55106	1.28931e-18	0.122055	-3.03439	down
KMW0595*084	1,3-Cyclohexadiene, 5-(1,5-dimethyl-4-hexenyl)-2-methyl-, [S-(R*,S*)]-	Terpenoids	C15H24	495-60-3	1.49142	8.7514e-05	3.23397	1.69331	up
w38*056	1H-3a,7-Methanoazulene, octahydro-3,8,8-trimethyl-6-methylene-, [3R-(3.alpha.,3a.beta.,7.beta.,8a.alpha.)]-	Terpenoids	C15H24	546-28-1	1.51865	0.0003975	3.20094	1.6785	up
GMW0395*056	(3R,3aR,7R,8aS)-3,8,8-Trimethyl-6-methyleneoctahydro-1H-3a,7-methanoazulene	Terpenoids	C15H24	79120-98-2	1.51865	0.0003975	3.20094	1.6785	up
WAMW0426	1-Dodecanethiol	Alcohol	C12H26S	112-55-0	1.31805	1.20732e-06	3.19853	1.67741	up
XMW0665	Muurola-4,10(14)-dien-1.beta.-ol	Terpenoids	C15H24O	257293-90-6	1.08136	1.31945e-06	3.18752	1.67243	up
D152	Propanoic acid, 2-methyl-, 2-phenylethyl ester	Ester	C12H16O2	103-48-0	1.49028	8.39223e-05	3.1826	1.67021	up
XMW0392	.alpha.-Corocalene	Terpenoids	C15H20	20129-39-9	1.29836	3.98783e-05	3.14019	1.65085	up
NMW0231	Phenol, 2-methoxy-4-(2-propenyl)-, acetate	Ester	C12H14O3	93-28-7	1.46065	0.000283838	3.08579	1.62564	up
WAMW0407	Formic acid, heptyl ester	Ester	C8H16O2	112-23-2	1.52545	1.47672e-08	0.448496	-1.15683	down
WAMW0369	2-Propanol, 1,1'-oxybis-	Alcohol	C6H14O3	110-98-5	1.5476	1.549e-15	0.478314	-1.06397	down
KMW0578	Butanoic acid, 3-methyl-, 1-ethenyl-1,5-dimethyl-4-hexenyl ester	Ester	C15H26O2	1118-27-0	1.4345	0.00014028	3.07853	1.62224	up
XMW0012*064	Naphthalene, 1,2,4a,5,6,8a-hexahydro-4,7-dimethyl-1-(1-methylethyl)-, [1S-(1.alpha.,4a.beta.,8a.alpha.)]-	Terpenoids	C15H24	24406-05-1	1.13442	8.36714e-05	3.06454	1.61567	up
XMW0477	Benzoic acid, 2-fluoro-4,5-dimethoxy-	Acid	C9H9FO4	79474-35-4	1.00556	0.00368294	3.05802	1.6126	up
NMW0360	9H-Fluoren-9-ol	Alcohol	C13H10O	1689-64-1	1.37676	0.00186122	3.04152	1.60479	up
WMW0126	1,3-Hexadiene, 3-ethyl-2-methyl-	Hydrocarbons	C9H16	61142-36-7	1.40087	3.75666e-07	0.490055	-1.02898	down
QWMW0661	2-Hexyl-2-cyclopenten-1-one	Ketone	C11H18O	95-41-0	1.47202	0.00015386	2.93631	1.554	up
NMW0206*363	(1R,9R,E)-4,11,11-Trimethyl-8-methylenebicyclo[7.2.0]undec-4-ene	Terpenoids	C15H24	68832-35-9	1.42926	0.00021069	2.92315	1.54752	up
NMW0277	(S)-4-(1-Acetoxyallyl)phenyl acetate	Ester	C13H14O4	52946-22-2	1.44771	3.83362e-06	2.88416	1.52815	up
XMW0008	Isophorone	Ketone	C9H14O	78-59-1	1.54216	5.12788e-12	0.463141	-1.11048	down
XMW0462	2-Cyclopenten-1-one, 3-methyl-2-(2-pentenyl)-, (Z)-	Ketone	C11H16O	488-10-8	1.43572	0.000543451	2.83526	1.50348	up
QWMW0350	2-Naphthalenethiol	Alcohol	C10H8S	91-60-1	1.44422	0.000275313	2.79832	1.48456	up
NMW0230	5,6-Dihydro-5-methyluracil	Heterocyclic compound	C5H8N2O2	696-04-8	1.43584	0.000103568	2.78912	1.47981	up
D448	Furfuryl heptanoate	Ester	C12H18O3	39481-28-2	1.39915	0.000450323	2.77973	1.47495	up
NMW0295	Butabarbital	Heterocyclic compound	C10H16N2O3	125-40-6	1.00623	0.000133241	2.77706	1.47356	up
YZMW0227	Benzaldehyde, 2,3,4,5-tetramethyl-	Aldehyde	C11H14O	29344-95-4	1.4709	0.000471769	2.77261	1.47124	up
XMW1018	1-Phenylcyclohexylamine	Amine	C12H17N	2201-24-3	1.48328	0.000344869	2.74562	1.45713	up
WAMW1788	n-Hexyl salicylate	Ester	C13H18O3	6259-76-3	1.53836	1.84692e-09	0.0635088	-3.9769	down
YZMW0295	(6R,7aR)-3,6-Dimethyl-5,6,7,7a-tetrahydrobenzofuran-2(4H)-one	Heterocyclic compound	C10H14O2	38049-04-6	1.03939	0.000144854	2.72904	1.4484	up
XMW0967*361	(1R,5S)-1,8-Dimethyl-4-(propan-2-ylidene)spiro[4.5]dec-7-ene	Terpenoids	C15H24	28400-12-6	1.45905	0.000601073	2.70787	1.43716	up
KMW0559	Bicyclo[7.2.0]undec-4-ene, 4,11,11-trimethyl-8-methylene-,[1R-(1R*,4Z,9S*)]-	Terpenoids	C15H24	118-65-0	1.47855	0.000261264	2.70588	1.4361	up
WAMW0438	Carbamic acid, methyl-, 3-methylphenyl ester	Ester	C9H11NO2	1129-41-5	1.4503	0.00033704	2.69221	1.42879	up
D293*137	Cyclohexene, 4-[(1E)-1,5-dimethyl-1,4-hexadien-1-yl]-1-methyl-	Terpenoids	C15H24	25532-79-0	1.4335	0.000831351	2.66928	1.41645	up
NMW0205	Precocene I	Heterocyclic compound	C12H14O2	17598-02-6	1.39036	6.55426e-05	2.664	1.41359	up
XMW0118	1-Naphthalenol, 5,6,7,8-tetrahydro-2,5-dimethyl-8-(1-methylethyl)-	Terpenoids	C15H22O	55012-72-1	1.51484	0.000304438	2.61998	1.38955	up
KMW0613	α-farnesene	Terpenoids	C15H24	502-61-4	1.44344	0.000269837	2.58908	1.37244	up
XMW0112*060	Naphthalene, 1,2,4a,5,8,8a-hexahydro-4,7-dimethyl-1-(1-methylethyl)-, (1.alpha.,4a.beta.,8a.alpha.)-(.+/-.)-	Terpenoids	C15H24	5951-61-1	1.49026	0.00049343	2.5689	1.36115	up
XMW0465*060	1-Isopropyl-4,7-dimethyl-1,2,3,4,5,6-hexahydronaphthalene	Terpenoids	C15H24	16729-00-3	1.49026	0.00049343	2.5689	1.36115	up
NMW0323	Ethanone, 1-(4-hydroxy-3,5-dimethoxyphenyl)-	Ketone	C10H12O4	2478-38-8	1.07103	0.00243623	2.55606	1.35392	up
D156	Propanoic acid, 2-methyl-, 3-phenylpropyl ester	Ester	C13H18O2	103-58-2	1.42887	0.000273977	2.55287	1.35212	up
D125	Benzeneacetic acid, 2-methylpropyl ester	Ester	C12H16O2	102-13-6	1.48515	0.000455647	2.54826	1.34951	up
D18	Naphthalene, 2-methoxy-	Ether	C11H10O	93-04-9	1.19032	1.06156e-06	2.54187	1.34589	up
NMW0236	Benzeneacetic acid, 4-hydroxy-	Acid	C8H8O3	156-38-7	1.37066	0.000554091	2.49895	1.32132	up
YZMW0495	Benzene, 2-methyl-1,3-dinitro-	Nitrogen compounds	C7H6N2O4	606-20-2	1.48908	0.000293102	2.47961	1.31011	up
D255	Quinoxaline, 2,3-dimethyl-	Heterocyclic compound	C10H10N2	2379-55-7	1.30027	0.00160657	2.46714	1.30284	up
YZMW0269	Benzenemethanol, 4-(1,1-dimethylethyl)-.alpha.-methyl-	Alcohol	C12H18O	34386-42-0	1.44232	0.000176628	2.4647	1.30141	up
D398*385	5-Tetradecen-1-ol, acetate, (Z)-	Ester	C16H30O2	35153-13-0	1.08851	0.00113504	2.4584	1.29772	up
D242*385	9-Tetradecen-1-ol, acetate, (E)-	Ester	C16H30O2	23192-82-7	1.08851	0.00113504	2.4584	1.29772	up
NMW0270	Benzophenone	Ketone	C13H10O	119-61-9	1.37784	0.000176154	2.44195	1.28804	up
NMW0196	Octanedioic acid, dimethyl ester	Ester	C10H18O4	1732-09-8	1.51359	5.78331e-08	0.151406	-2.7235	down
XMW0828	2,2'-Bis(4,5-dimethylimidazole)	Heterocyclic compound	C10H14N4	69286-06-2	1.44983	0.000816452	2.43568	1.28432	up
NMW0269	Benzene, 1,1'-(1,3-propanediyl)bis-	Aromatics	C15H16	1081-75-0	1.28698	1.64465e-06	2.41842	1.27407	up
XMW1014	5-Pyrimidinamine, 2-chloro-4-ethoxy-	Heterocyclic compound	C6H8ClN3O	54484-70-7	1.22603	0.00997629	2.41708	1.27327	up
NMW0328	9H-Fluoren-9-one	Ketone	C13H8O	486-25-9	1.43275	0.00116233	2.38761	1.25557	up
WMW0146*427	.alpha.-Maaliene	Terpenoids	C15H24	489-28-1	1.50797	0.000349087	2.38517	1.25409	up
XMW0743*427	(-)-Aristolene	Terpenoids	C15H24	6831-16-9	1.50797	0.000349087	2.38517	1.25409	up
XMW0555	2-Acetylbenzofuran	Heterocyclic compound	C10H8O2	1646-26-0	1.46673	0.000378488	2.37426	1.24748	up
KMW0576*365	Aromandendrene	Terpenoids	C15H24	489-39-4	1.48811	0.000935504	2.35237	1.23411	up
QWMW0666	Ethyl benzoylacetate	Ester	C11H12O3	94-02-0	1.09423	0.00190369	2.33524	1.22357	up
KMW0704*357	.alpha.-Calacorene	Terpenoids	C15H20	21391-99-1	1.36511	5.23596e-05	2.31494	1.21097	up
NMW0296	Apiol	Heterocyclic compound	C12H14O4	523-80-8	1.2957	0.000276813	2.31336	1.20999	up
KMW0614*066	Cubenene	Terpenoids	C15H24	29837-12-5	1.42626	0.000553839	2.29863	1.20078	up
XMW0249*066	Naphthalene, 1,2,3,4,4a,7-hexahydro-1,6-dimethyl-4-(1-methylethyl)-	Terpenoids	C15H24	16728-99-7	1.42626	0.000553839	2.29863	1.20078	up
NMW0235	1-Naphthalenecarboxaldehyde	Aldehyde	C11H8O	66-77-3	1.37217	0.000340512	2.28473	1.19202	up
XMW0140	Naphthalene, 1,6-dimethyl-4-(1-methylethyl)-	Terpenoids	C15H18	483-78-3	1.23894	0.00070335	2.25177	1.17106	up
XMW1435	Isobutyric acid, 2-pinen-10-yl ester	Ester	C14H22O2	29021-37-2	1.3052	0.00027963	2.24817	1.16875	up
XMW0139	6-Isopropyl-1,4-dimethylnaphthalene	Aromatics	C15H18	489-77-0	1.21275	0.000363242	2.24495	1.16668	up
D328	(5R,10R)-10-Methyl-6-methylene-2-(propan-2-ylidene)spiro[4.5]dec-7-ene	Terpenoids	C15H22	28908-27-2	1.38408	0.000610343	2.24228	1.16496	up
KMW0589	Humulene	Terpenoids	C15H24	6753-98-6	1.43496	0.00053936	2.23398	1.15962	up
XMW0738	Benzoic acid, 4-amino-, methyl ester	Ester	C8H9NO2	619-45-4	1.45266	0.00113721	2.22079	1.15107	up
YZMW0036	L-Tyrosine, methyl ester	Ester	C10H13NO3	1080-06-4	1.44647	0.00246282	2.20678	1.14194	up
KMW0550	(E)-β-damascone	Terpenoids	C13H20O	23726-91-2	1.25199	0.00158625	2.20016	1.13761	up
KMW0303*301	2-Propenoic acid, 3-phenyl-, methyl ester	Ester	C10H10O2	103-26-4	1.45286	0.000839571	2.1897	1.13073	up
WAMW0949	γ-Dodecalactone	Ester	C12H22O2	2305-05-7	1.37619	0.000508559	2.1869	1.12889	up
NMW0099*238	Quinoline	Heterocyclic compound	C9H7N	91-22-5	1.55028	3.03586e-16	0.130711	-2.93555	down
QWMW1230	Ethylvanillin, 2-methylpropionate	Ester	C13H16O4	188417-26-7	1.39672	0.00695716	2.18139	1.12524	up
XMW0394	Phenol, 4-(1-phenylethyl)-	Phenol	C14H14O	1988-89-2	1.31251	0.00667307	2.15207	1.10572	up
XMW1354	cis-5-Dodecenoic acid	Acid	C12H22O2	2430-94-6	1.32961	5.69492e-05	2.11442	1.08026	up
WAMW0588*014	Pyrazine, 2-ethyl-6-methyl-	Heterocyclic compound	C7H10N2	13925-03-6	1.52494	3.09506e-10	0.493879	-1.01777	down
KMW0183*014	Pyrazine, 2-ethyl-5-methyl-	Heterocyclic compound	C7H10N2	13360-64-0	1.52494	3.09506e-10	0.493879	-1.01777	down
D171	3-(4-Isopropylphenyl)-2-methylpropionaldehyde	Aldehyde	C13H18O	103-95-7	1.42407	0.00072057	2.11364	1.07973	up
YZMW0175	4-Methyl-3-nitrophenol	Phenol	C7H7NO3	2042-14-0	1.47664	0.00114666	2.10713	1.07528	up
KMW0533*241	Indole, 3-methyl-	Heterocyclic compound	C9H9N	83-34-1	1.18612	0.000777009	2.10339	1.07271	up
WAMW2239*241	1H-Indole, 2-methyl-	Heterocyclic compound	C9H9N	95-20-5	1.18612	0.000777009	2.10339	1.07271	up
D456	8-Dodecen-1-ol, (Z)-	Alcohol	C12H24O	40642-40-8	1.41863	0.000114423	2.06843	1.04854	up
YC_382	Phenanthrene	Aromatics	C14H10	85-01-8	1.38801	0.00543153	2.03636	1.02599	up
D330	Phenol, 2-(phenylmethyl)-	Phenol	C13H12O	28994-41-4	1.34049	0.00359009	2.02066	1.01483	up
NMW0446	Visnagin	Heterocyclic compound	C13H10O4	82-57-5	1.36696	0.00192327	2.01784	1.01281	up
NMW0337	Dibutyl adipate	Ester	C14H26O4	105-99-7	1.32669	0.00327656	2.01734	1.01245	up
KMW0523	1-Undecanol	Alcohol	C11H24O	112-42-5	1.35875	0.00141809	2.01572	1.0113	up
XMW1411	1,3,6,10-Dodecatetraene, 3,7,11-trimethyl-, (Z,E)-	Terpenoids	C15H24	26560-14-5	1.47025	0.00210384	2.00746	1.00537	up
WAMW2027	2-Tridecen-1-ol, (E)-	Alcohol	C13H26O	74962-98-4	1.05608	6.29634e-05	2.00467	1.00336	up
QMW0530	2-Bromo dodecane	Halogenated hydrocarbons	C12H25Br	13187-99-0	1.32098	0.000513165	2.00177	1.00127	up
KMW0125*010	Pyrazine, 2,5-dimethyl-	Heterocyclic compound	C6H8N2	123-32-0	1.47941	5.15784e-08	0.496965	-1.00878	down
