# Supplementary material for: Untargeted metabolomics based on HS- SPME-GC-MS revealing the dynamic evolution of aroma components during cigar aging
Source: Front Plant Sci. 2025 Sep 15;16:1657415. doi: 10.3389/fpls.2025.1657415 (PMC12477199; doi:10.3389/fpls.2025.1657415)
Supplement: Supplementary file 4 [file Table4.xlsx]

## Sheet: Sheet1
Supplementary Table 4.Statistical parameters of differential volatile metabolites in G4 and G1.
Index	Compounds	Class I	Formula	CAS	VIP	P-value	Fold_Change	Log2FC	Type
XMW0869	Neoisolongifolene, 8,9-dehydro-	Terpenoids	C15H22	67517-14-0	1.29463	5.48574e-17	53.7853	5.74914	up
GMW0266	α-isomethyl ionone	Terpenoids	C14H22O	127-51-5	1.29477	2.52838e-16	35.9404	5.16753	up
GMW0166	Geranyl propionate	Ester	C13H22O2	105-90-8	1.32588	2.61856e-12	29.6366	4.88931	up
XMW1170*142	Butanoic acid, 2-methyl-, 3,7-dimethyl-2,6-octadienyl ester, (Z)-	Ester	C15H26O2	51117-19-2	1.31781	4.91474e-13	0.385097	-1.37671	down
QWMW0901	2-Oxepanone, 7-hexyl-	Ketone	C12H22O2	16429-21-3	1.24613	4.62029e-09	24.6601	4.62411	up
NMW0078*258	Benzene, 1-methyl-3-nitro-	Nitrogen compounds	C7H7NO2	99-08-1	1.29714	1.23663e-15	0.397583	-1.33067	down
NMW0212	2H-Indol-2-one, 1,3-dihydro-	Ketone	C8H7NO	59-48-3	1.32608	1.32579e-12	22.2759	4.47741	up
NMW0295	Butabarbital	Heterocyclic compound	C10H16N2O3	125-40-6	1.22721	8.37453e-19	22.052	4.46284	up
D215	Daucol	Terpenoids	C15H26O2	887-08-1	1.25328	6.9457e-09	20.597	4.36436	up
NMW0135	Thiocyanic acid, phenylmethyl ester	Sulfur compounds	C8H7NS	3012-37-1	1.32518	4.22681e-12	19.8226	4.30907	up
WMW0230	Hinesol	Terpenoids	C15H26O	23811-08-7	1.26045	1.45375e-08	19.7412	4.30314	up
D319	.beta.-Acorenol	Terpenoids	C15H26O	28400-11-5	1.231	3.37678e-09	19.2219	4.26468	up
YZMW0268	1,2-Benzenediol, 4,5-dichloro-	Alcohol	C6H4Cl2O2	3428-24-8	1.26364	2.42945e-08	19.1414	4.25862	up
YZMW0738	Benzenamine, 3,4-dichloro-	Amine	C6H5Cl2N	95-76-1	1.32624	4.65202e-15	18.6252	4.21919	up
WAMW0949	γ-Dodecalactone	Ester	C12H22O2	2305-05-7	1.22069	1.40455e-17	17.1564	4.10068	up
KMW0634	Benzene, 1,2,3-trimethoxy-5-(1-propenyl)-, (E)-	Ether	C12H16O3	5273-85-8	1.20341	0.000812284	16.7073	4.06241	up
KMW0645*133	Levomenol	Terpenoids	C15H26O	23089-26-1	1.32554	8.9329e-14	0.161196	-2.63312	down
WMW0148	Spiro[4.5]dec-7-ene, 1,8-dimethyl-4-(1-methylethenyl)-, [1S-(1.alpha.,4.beta.,5.alpha.)]-	Terpenoids	C15H24	24048-44-0	1.24219	0.000187879	16.1018	4.00915	up
XMW0700*060	4a,8-Dimethyl-2-(prop-1-en-2-yl)-1,2,3,4,4a,5,6,7-octahydronaphthalene	Terpenoids	C15H24	103827-22-1	1.24398	3.70998e-24	16.0719	4.00646	up
XMW0477	Benzoic acid, 2-fluoro-4,5-dimethoxy-	Acid	C9H9FO4	79474-35-4	1.20239	4.39415e-08	15.738	3.97618	up
XMW0639	1,4-Methanobenzocyclodecene, 1,2,3,4,4a,5,8,9,12,12a-decahydro-	Terpenoids	C15H22	74708-73-9	1.22958	2.21004e-09	15.3688	3.94193	up
KMW0626*065	Naphthalene, 1,2,3,4-tetrahydro-1,6-dimethyl-4-(1-methylethyl)-, (1S-cis)-	Terpenoids	C15H22	483-77-2	1.28706	4.71816e-10	14.9524	3.90231	up
WMW0021*065	trans-Calamenene	Terpenoids	C15H22	73209-42-4	1.28706	4.71816e-10	14.9524	3.90231	up
XMW0386*065	cis-Calamenene	Terpenoids	C15H22	72937-55-4	1.28706	4.71816e-10	14.9524	3.90231	up
YZMW0007	Urea, N-methyl-N'-phenyl-	Nitrogen compounds	C8H10N2O	1007-36-9	1.2213	1.79771e-08	14.8273	3.89019	up
D24	Benzenesulfonamide	Amine	C6H7NO2S	98-10-2	1.27197	1.13487e-12	14.6231	3.87018	up
XMW0938*028	3-Nonen-5-yne, 4-ethyl-, (E)-	Hydrocarbons	C11H18	74744-60-8	1.29119	7.53759e-13	0.402628	-1.31248	down
NMW0243*391	4-Methoxycinnamaldehyde	Aldehyde	C10H10O2	1963-36-6	1.31871	3.09089e-13	0.391685	-1.35224	down
XMW0019	Acetophenone, 4'-hydroxy-	Ketone	C8H8O2	99-93-4	1.17928	3.4133e-23	14.3972	3.84771	up
NMW0109*224	1,2-Benzenediol, 3-methyl-	Alcohol	C7H8O2	488-17-5	1.26855	5.01237e-16	0.295585	-1.75835	down
XMW0264*152	Bicyclo[4.4.0]dec-1-ene, 2-isopropyl-5-methyl-9-methylene-	Terpenoids	C15H24	150320-52-8	1.2727	5.24152e-17	14.3542	3.8434	up
XMW0504*084	1H-Benzocycloheptene, 2,4a,5,6,7,8-hexahydro-3,5,5,9-tetramethyl-, (R)-	Terpenoids	C15H24	1461-03-6	1.25141	4.08647e-17	14.351	3.84308	up
D338*084	.alpha.-Cuprenene	Terpenoids	C15H24	29621-78-1	1.25141	4.08647e-17	14.351	3.84308	up
KMW0327*031	Limonene oxide, trans-	Terpenoids	C10H16O	4959-35-7	1.30901	3.77387e-13	0.410257	-1.2854	down
GMW0078	.beta.-Bisabolene	Terpenoids	C15H24	495-61-4	1.27415	4.4881e-19	13.9146	3.79853	up
GMW0223	Ethanone, 1-(3,4-dimethoxyphenyl)-	Ketone	C10H12O3	1131-62-0	1.28943	2.7134e-11	13.5922	3.76471	up
KMW0299*025	trans-Rose oxide	Terpenoids	C10H18O	876-18-6	1.31994	2.10272e-13	0.19162	-2.38368	down
QWMW0808	Tricyclo[2.2.1.0(2,6)]heptane, 1,7-dimethyl-7-(4-methyl-3-pentenyl)-, (-)-	Terpenoids	C15H24	512-61-8	1.2115	4.10766e-14	13.4798	3.75273	up
KMW0241*014	Pyrazine, 2-ethyl-3-methyl-	Heterocyclic compound	C7H10N2	15707-23-0	1.32313	1.31527e-11	0.172496	-2.53537	down
KMW0264*022	Pyrazine, 3-ethyl-2,5-dimethyl-	Heterocyclic compound	C8H12N2	13360-65-1	1.31779	2.32755e-17	0.272851	-1.87381	down
XMW2677*321	Naphthalene, 1,2,3,4-tetrahydro-1,5,7-trimethyl-	Aromatics	C13H18	21693-55-0	1.32413	2.48018e-17	0.277324	-1.85036	down
KMW0385*093	Cyclohexanol, 2-methyl-5-(1-methylethenyl)-	Terpenoids	C10H18O	619-01-2	1.30814	1.00671e-16	0.421236	-1.2473	down
XMW0740	3-Methyl-pyrrolo(2,3-b)pyrazine	Heterocyclic compound	C7H7N3	20321-99-7	1.30933	9.33111e-14	13.3378	3.73745	up
KMW0555*366	trans-.alpha.-Bergamotene	Terpenoids	C15H24	13474-59-4	1.30984	1.12608e-15	0.403275	-1.31016	down
XMW1171	Benzene, 1-methoxy-4-phenoxy-	Ether	C13H12O2	1655-69-2	1.27183	1.79079e-09	13.3202	3.73554	up
D339*137	cis-.alpha.-Bisabolene	Terpenoids	C15H24	29837-07-8	1.27376	2.10284e-16	13.2954	3.73285	up
YZMW0369*344	Benzoic acid, 2,4-dichloro-	Acid	C7H4Cl2O2	50-84-0	1.2716	4.11663e-25	13.2116	3.72373	up
KMW0595*084	1,3-Cyclohexadiene, 5-(1,5-dimethyl-4-hexenyl)-2-methyl-, [S-(R*,S*)]-	Terpenoids	C15H24	495-60-3	1.31891	2.12853e-12	13.0802	3.70931	up
XMW0822*056	(1R,2S,6S,7S,8S)-8-Isopropyl-1-methyl-3-methylenetricyclo[4.4.0.02,7]decane-rel-	Terpenoids	C15H24	18252-44-3	1.22846	3.77725e-22	13.0081	3.70133	up
XMW0380*056	1H-Cyclopropa[a]naphthalene, 1a,2,3,5,6,7,7a,7b-octahydro-1,1,7,7a-tetramethyl-, [1aR-(1a.alpha.,7.alpha.,7a.alpha.,7b.alpha.)]-	Terpenoids	C15H24	17334-55-3	1.22846	3.77725e-22	13.0081	3.70133	up
D99	Benzoic acid, 2-(dimethylamino)-, methyl ester	Ester	C10H13NO2	10072-05-6	1.22076	2.09378e-10	12.9415	3.69394	up
KMW0556*369	Naphthalene, decahydro-4a-methyl-1-methylene-7-(1-methylethenyl)-, [4aR-(4a.alpha.,7.alpha.,8a.beta.)]-	Terpenoids	C15H24	17066-67-0	1.29731	5.69894e-17	12.9152	3.691	up
NMW0246*391	trans-4-Methoxycinnamaldehyde	Aldehyde	C10H10O2	24680-50-0	1.31969	5.16538e-17	0.427722	-1.22525	down
D300*369	Aristolochene	Terpenoids	C15H24	26620-71-3	1.29731	5.69894e-17	12.9152	3.691	up
WMW0007	Azulene, 1,2,3,5,6,7,8,8a-octahydro-1,4-dimethyl-7-(1-methylethenyl)-, [1S-(1.alpha.,7.alpha.,8a.beta.)]-	Terpenoids	C15H24	3691-11-0	1.24163	9.75531e-18	12.8718	3.68615	up
NMW0229*271	2-Naphthalenol	Phenol	C10H8O	135-19-3	1.26849	5.42576e-18	12.7693	3.6746	up
NMW0277	(S)-4-(1-Acetoxyallyl)phenyl acetate	Ester	C13H14O4	52946-22-2	1.30885	3.37092e-09	12.7063	3.66747	up
XMW0009*064	Naphthalene, 1,2,4a,5,8,8a-hexahydro-4,7-dimethyl-1-(1-methylethyl)-, [1S-(1.alpha.,4a.beta.,8a.alpha.)]-	Terpenoids	C15H24	523-47-7	1.28076	4.29902e-15	12.3855	3.63058	up
XMW0556*064	(2S,4aR,8aR)-4a,8-Dimethyl-2-(prop-1-en-2-yl)-1,2,3,4,4a,5,6,8a-octahydronaphthalene	Terpenoids	C15H24	123123-37-5	1.28076	4.29902e-15	12.3855	3.63058	up
XMW0140	Naphthalene, 1,6-dimethyl-4-(1-methylethyl)-	Terpenoids	C15H18	483-78-3	1.30227	8.23526e-18	12.3259	3.62363	up
XMW0192*015	(+)-4-Carene	Terpenoids	C10H16	29050-33-7	1.00614	7.73733e-06	0.476597	-1.06916	down
XMW0139	6-Isopropyl-1,4-dimethylnaphthalene	Aromatics	C15H18	489-77-0	1.29789	3.26897e-17	12.2821	3.61849	up
KMW0618*064	δ-cadinene	Terpenoids	C15H24	483-76-1	1.26393	8.05606e-24	12.1898	3.60761	up
XMW0160	Megastigmatrienone	Ketone	C13H18O	38818-55-2	1.2895	2.09411e-17	11.8732	3.56964	up
WMW0024*040	Bicyclo[3.1.1]hept-3-en-2-one, 4,6,6-trimethyl-	Terpenoids	C10H14O	80-57-9	1.24493	5.60031e-12	0.45338	-1.14121	down
WMW0218	Butylated Hydroxytoluene	Phenol	C15H24O	128-37-0	1.2868	5.08376e-15	11.6337	3.54023	up
XMW0003*298	Phenol, 2,4-dichloro-	Phenol	C6H4Cl2O	120-83-2	1.32579	4.79141e-26	0.213501	-2.22768	down
XMW0247	Benzene, 1-methyl-4-(1,2,2-trimethylcyclopentyl)-, (R)-	Terpenoids	C15H22	16982-00-6	1.26586	1.22705e-18	11.5038	3.52403	up
NMW0227*137	(Z)-1-Methyl-4-(6-methylhept-5-en-2-ylidene)cyclohex-1-ene	Terpenoids	C15H24	13062-00-5	1.2894	4.40069e-15	11.4811	3.52119	up
XMW0975*137	Cyclohexene, 4-(1,5-dimethyl-1,4-hexadienyl)-1-methyl-	Terpenoids	C15H24	17627-44-0	1.2894	4.40069e-15	11.4811	3.52119	up
XMW0015*217	Benzaldehyde, 4-methyl-	Aldehyde	C8H8O	104-87-0	1.31499	1.92138e-18	0.265841	-1.91136	down
KMW0644*118	1H-Cycloprop[e]azulen-7-ol, decahydro-1,1,7-trimethyl-4-methylene-, [1ar-(1a.alpha.,4a.alpha.,7.beta.,7a.beta.,7b.alpha.)]-	Terpenoids	C15H24O	6750-60-3	1.09415	3.72351e-11	11.4546	3.51786	up
XMW1035*118	(-)-Spathulenol	Terpenoids	C15H24O	77171-55-2	1.09415	3.72351e-11	11.4546	3.51786	up
XMW0136*357	4-Isopropyl-6-methyl-1-methylene-1,2,3,4-tetrahydronaphthalene	Terpenoids	C15H20	50277-34-4	1.32169	2.16298e-13	0.356596	-1.48764	down
WMW0061*138	Benzaldehyde, 2-ethyl-	Aldehyde	C9H10O	22927-13-5	1.25746	7.13193e-14	0.417662	-1.25959	down
KMW0616*152	Naphthalene, 1,2,3,4,4a,5,6,8a-octahydro-7-methyl-4-methylene-1-(1-methylethyl)-, (1.alpha.,4a.beta.,8a.alpha.)-	Terpenoids	C15H24	39029-41-9	1.28617	5.41168e-15	11.4527	3.51761	up
WMW0100*268	3-Nonen-1-ol, (E)-	Alcohol	C9H18O	10339-61-4	1.29177	1.18103e-17	0.391501	-1.35291	down
XMW0257*415	4-Pyridinecarboxylic acid, ethyl ester	Ester	C8H9NO2	1570-45-2	1.25443	1.53758e-11	0.482822	-1.05044	down
XMW0392	.alpha.-Corocalene	Terpenoids	C15H20	20129-39-9	1.27898	2.26769e-09	11.3983	3.51075	up
XMW0662*082	Naphthalene, 2-methyl-	Aromatics	C11H10	91-57-6	1.32207	1.12876e-16	0.374002	-1.41888	down
QWMW0266*441	2,3-Diethylpyrazine	Heterocyclic compound	C8H12N2	15707-24-1	1.31728	3.18613e-17	0.328902	-1.60427	down
QWMW0409*415	Ethyl nicotinate	Ester	C8H9NO2	614-18-6	1.06707	3.7456e-12	0.345977	-1.53125	down
D767	Benzenepropanal, 4-(1,1-dimethylethyl)-	Aldehyde	C13H18O	18127-01-0	1.28757	4.50775e-15	11.3785	3.50824	up
XMW0717*036	Ethanone, 1-(2-methylphenyl)-	Ketone	C9H10O	577-16-2	1.32046	9.11238e-25	0.441557	-1.17933	down
XMW0534*040	Bicyclo[3.1.1]hept-3-en-2-one, 4,6,6-trimethyl-, (1S)-	Terpenoids	C10H14O	1196-01-6	1.31224	7.07584e-11	0.437832	-1.19155	down
KMW0736	Apocynin	Ketone	C9H10O3	498-02-2	1.18554	3.61704e-19	11.1046	3.47309	up
NMW0266*103	.beta.-Asarone	Ether	C12H16O3	5273-86-9	1.21587	3.73369e-09	0.474271	-1.07622	down
KMW0596*059	Alloaromadendrene	Terpenoids	C15H24	25246-27-9	1.26856	4.21686e-23	11.0407	3.46476	up
D341*059	Naphthalene, decahydro-1,6-bis(methylene)-4-(1-methylethyl)-, (4.alpha.,4a.alpha.,8a.alpha.)-	Terpenoids	C15H24	30021-46-6	1.26856	4.21686e-23	11.0407	3.46476	up
XMW1316	4-Methoxyformanilide	Amine	C8H9NO2	5470-34-8	1.32218	2.18558e-10	11.013	3.46114	up
XMW0746*118	(1R,2R,4S,6S,7S,8S)-8-Isopropyl-1-methyl-3-methylenetricyclo[4.4.0.02,7]decan-4-ol	Terpenoids	C15H24O	124753-76-0	1.31053	1.5061e-17	0.414139	-1.27181	down
KMW0603*061	Germacrene D	Terpenoids	C15H24	23986-74-5	1.30351	3.15317e-10	10.9511	3.453	up
XMW0295*246	Benzene, 1-methyl-3-(1-methylethenyl)-	Aromatics	C10H12	1124-20-5	1.31777	3.30807e-12	0.370774	-1.43139	down
XMW0525*026	Benzene, 1-ethenyl-3,5-dimethyl-	Aromatics	C10H12	5379-20-4	1.31381	3.85664e-15	0.37166	-1.42795	down
WMW0012*061	(+)-epi-Bicyclosesquiphellandrene	Terpenoids	C15H24	54274-73-6	1.30351	3.15317e-10	10.9511	3.453	up
YZMW0705	Phenol, 4-chloro-5-methyl-2-(1-methylethyl)-	Phenol	C10H13ClO	89-68-9	1.28708	2.59562e-15	10.8449	3.43895	up
XMW0979	(4R,4aS,6S)-4,4a-Dimethyl-6-(prop-1-en-2-yl)-1,2,3,4,4a,5,6,7-octahydronaphthalene	Terpenoids	C15H24	823810-22-6	1.29004	1.92031e-11	10.8367	3.43785	up
WMW0003*364	Naphthalene, 1,2,3,5,6,7,8,8a-octahydro-1,8a-dimethyl-7-(1-methylethenyl)-, [1S-(1.alpha.,7.alpha.,8a.alpha.)]-	Terpenoids	C15H24	10219-75-7	1.20863	1.69869e-20	10.8073	3.43394	up
D408*420	(1Alpha,3beta,4beta)-p-menthane-3,8-diol	Terpenoids	C10H20O2	3564-95-2	1.30976	8.84612e-16	0.463777	-1.1085	down
w08*082	Naphthalene, 1-methyl-	Aromatics	C11H10	90-12-0	1.31915	8.66239e-21	0.485558	-1.04228	down
WAMW0914*364	1H-Cycloprop[e]azulene, 1a,2,3,5,6,7,7a,7b-octahydro-1,1,4,7-tetramethyl-, [1aR-(1a.alpha.,7.alpha.,7a.beta.,7b.alpha.)]-	Terpenoids	C15H24	21747-46-6	1.20863	1.69869e-20	10.8073	3.43394	up
D353*059	(S,1Z,6Z)-8-Isopropyl-1-methyl-5-methylenecyclodeca-1,6-diene	Terpenoids	C15H24	317819-80-0	1.26572	3.12723e-21	10.7986	3.43278	up
D26*145	Pentanoic acid, 3-methylbutyl ester	Ester	C10H20O2	2050-09-1	1.29401	7.38386e-17	0.477572	-1.06621	down
KMW0631	Guaiol	Terpenoids	C15H26O	489-86-1	1.18826	3.30629e-15	10.5033	3.39277	up
XMW0271	Cadina-1(10),6,8-triene	Terpenoids	C15H22	1460-96-4	1.27181	1.59187e-23	10.4788	3.38941	up
D329*114	Myroxide	Terpenoids	C10H16O	28977-57-3	1.29386	1.74448e-11	0.413976	-1.27238	down
WMW0158	Methylparaben	Ester	C8H8O3	99-76-3	1.28203	1.35397e-22	10.4496	3.38537	up
QWMW1080	α-methyl ionone	Terpenoids	C14H22O	7779-30-8	1.27966	4.15666e-24	10.4291	3.38255	up
KMW0704*357	.alpha.-Calacorene	Terpenoids	C15H20	21391-99-1	1.28789	1.10102e-06	10.3357	3.36956	up
KMW0126*010	Pyrazine, 2,6-dimethyl-	Heterocyclic compound	C6H8N2	108-50-9	1.30484	2.63721e-09	0.309922	-1.69002	down
KMW0198*257	.alpha.-Phellandrene	Terpenoids	C10H16	99-83-2	1.27699	6.78567e-07	0.133079	-2.90964	down
XMW1252	2(1H)-Naphthalenone, 3,4,5,6,7,8-hexahydro-	Ketone	C10H14O	13837-12-2	1.19751	2.07658e-17	10.2077	3.35159	up
BPMW015*248	1H-Indol-4-ol	Alcohol	C8H7NO	2380-94-1	1.31783	3.49294e-13	0.402626	-1.31249	down
XMW1408	1H-Cyclopropa[a]naphthalene, 1a,2,3,3a,4,5,6,7b-octahydro-1,1,3a,7-tetramethyl-, [1aR-(1a.alpha.,3a.alpha.,7b.alpha.)]-	Terpenoids	C15H24	489-29-2	1.14379	2.86459e-20	10.1437	3.34251	up
XMW0469	(1R,3aS,8aS)-7-Isopropyl-1,4-dimethyl-1,2,3,3a,6,8a-hexahydroazulene	Terpenoids	C15H24	36577-33-0	1.26515	4.53228e-20	10.0044	3.32256	up
XMW0490	1-Methyl-2-phenylcyclopropane	Aromatics	C10H12	3145-76-4	1.31657	1.18782e-18	0.272447	-1.87596	down
XMW0497	2,5-Thiophenedicarboxaldehyde	Aldehyde	C6H4O2S	932-95-6	1.31314	4.64549e-12	0.165552	-2.59464	down
YZMW0195*416	Benzoic acid, 2-amino-4-methyl-	Acid	C8H9NO2	2305-36-4	1.27966	7.61778e-13	9.96577	3.31698	up
YZMW0229*416	2-Amino-5-methylbenzoic acid	Acid	C8H9NO2	2941-78-8	1.27966	7.61778e-13	9.96577	3.31698	up
XMW0394	Phenol, 4-(1-phenylethyl)-	Phenol	C14H14O	1988-89-2	1.12348	1.22631e-07	0.381195	-1.3914	down
XMW0167	1-(2,3,4,5-Tetramethylphenyl)ethanone	Ketone	C12H16O	34764-71-1	1.28232	4.60538e-24	9.91428	3.30951	up
KMW0522*146	Copaene	Terpenoids	C15H24	3856-25-5	1.20946	2.52415e-18	9.91011	3.3089	up
XMW2972	1H-Benzocycloheptene, 2,4a,5,6,7,8,9,9a-octahydro-3,5,5-trimethyl-9-methylene-, (4aS-cis)-	Terpenoids	C15H24	3853-83-6	1.26553	5.58832e-19	9.8788	3.30434	up
NMW0143	Benzenamine, 2,6-diethyl-	Amine	C10H15N	579-66-8	1.19696	4.04927e-15	9.87136	3.30325	up
XMW0658	2-Heptenoic acid	Acid	C7H12O2	18999-28-5	1.03004	2.82103e-09	0.364839	-1.45467	down
YZMW0417	n-Butyl cyanoacetate	Ester	C7H11NO2	5459-58-5	1.30868	9.0616e-14	0.405318	-1.30287	down
XMW0640	Panaxene	Terpenoids	C15H24	871660-95-6	1.10328	5.98738e-06	0.402006	-1.31471	down
KMW0597*061	.gamma.-Muurolene	Terpenoids	C15H24	30021-74-0	1.2351	1.13693e-18	9.80953	3.29418	up
XMW0665	Muurola-4,10(14)-dien-1.beta.-ol	Terpenoids	C15H24O	257293-90-6	1.18422	2.25555e-16	9.69642	3.27745	up
D1612	Oxiranecarboxylic acid, 3-methyl-3-phenyl-, ethyl ester	Aldehyde	C12H14O3	77-83-8	1.28258	1.00505e-18	9.67503	3.27427	up
XMW0553	2-Acetoxyacetophenone	Ketone	C10H10O3	7250-94-4	1.32617	2.70311e-28	0.495291	-1.01365	down
YZMW0707*271	1-Naphthalenol	Phenol	C10H8O	90-15-3	1.28736	1.94187e-15	9.67008	3.27353	up
XMW0788	Phenol, 4-methyl-2-nitro-, acetate (ester)	Ester	C9H9NO4	54646-55-8	1.32158	1.29708e-12	9.64669	3.27003	up
BPMW012	2(3H)-Benzoxazolone	Ester	C7H5NO2	59-49-4	1.28808	2.46089e-19	9.55158	3.25574	up
XMW0519	Cyclobutanespiro-2'-bicyclo[1.1.0]butane-4'-spirocyclobutane	Hydrocarbons	C10H14	76308-11-7	1.30441	2.38101e-19	0.299192	-1.74086	down
XMW0520	Nitroguanidine	Amine	CH4N4O2	556-88-7	1.29525	8.15484e-17	0.409763	-1.28714	down
KMW0572*446	trans-Cinnamic acid	Acid	C9H8O2	140-10-3	1.28035	9.04042e-20	9.49478	3.24713	up
XMW0685	(2S,6R,7S,8E)-(+)-2,7-Epoxy-4,8-megastigmadiene	Heterocyclic compound	C13H20O	108342-25-2	1.19993	5.89251e-18	9.45484	3.24105	up
XMW0672	1,2,4-Triazine-3,5(2H,4H)-dione	Ketone	C3H3N3O2	461-89-2	1.3157	6.33682e-15	0.386522	-1.37138	down
XMW0388	Selina-3,7(11)-diene	Terpenoids	C15H24	6813-21-4	1.28197	8.90511e-13	9.40799	3.23389	up
XMW1476	1-Propanone, 1-(4-methoxyphenyl)-	Ketone	C10H12O2	121-97-1	1.3057	4.63144e-14	9.36932	3.22794	up
YZMW0764	Benzenamine, 2-methyl-5-nitro-	Amine	C7H8N2O2	99-55-8	1.30325	3.53236e-11	0.444317	-1.17034	down
YZMW0242	Phenol, 3-methyl-4-(methylthio)-	Phenol	C8H10OS	3120-74-9	1.19237	1.1402e-17	9.3453	3.22424	up
XMW0133	6-Methyl-6-(5-methylfuran-2-yl)heptan-2-one	Ketone	C13H20O2	50464-95-4	1.27177	6.00161e-14	0.486027	-1.04089	down
XMW0130	Heptanoic acid, octyl ester	Ester	C15H30O2	5132-75-2	1.20401	3.92363e-08	0.470028	-1.08918	down
WMW0217	2-Octenal, 2-butyl-	Aldehyde	C12H22O	13019-16-4	1.14521	1.4951e-18	9.23139	3.20655	up
XMW0119	Cyclopentanone, 2-methyl-3-(1-methylethyl)-	Ketone	C9H16O	54549-81-4	1.20512	1.49603e-09	0.493312	-1.01943	down
WMW0004*054	Ylangene	Terpenoids	C15H24	14912-44-8	1.20546	1.13114e-18	9.16484	3.19611	up
XMW0382*054	isoledene	Terpenoids	C15H24	95910-36-4	1.20546	1.13114e-18	9.16484	3.19611	up
NMW0269	Benzene, 1,1'-(1,3-propanediyl)bis-	Aromatics	C15H16	1081-75-0	1.2839	7.58666e-09	8.99797	3.1696	up
KMW0624*381	Cis-Nerolidol	Terpenoids	C15H26O	3790-78-1	1.30263	1.51234e-11	8.88722	3.15173	up
WMW0043*381	Nerolidol	Terpenoids	C15H26O	142-50-7	1.30263	1.51234e-11	8.88722	3.15173	up
D216	α-irone	Terpenoids	C14H22O	79-69-6	1.28702	9.20251e-24	8.8348	3.1432	up
KMW0590*083	Naphthalene, 1,2,3,5,6,7,8,8a-octahydro-1,8a-dimethyl-7-(1-methylethenyl)-, [1R-(1.alpha.,7.beta.,8a.alpha.)]-	Terpenoids	C15H24	4630-07-3	1.31688	5.47627e-20	8.77919	3.13409	up
XMW0046	trans-3a-cis-9a-1,2,3,3a,8,9,9a,9b-octahydro-4H-cyclopenta[def]phenanthrene	Aromatics	C15H18	91110-19-9	1.17157	3.61519e-06	0.494138	-1.01701	down
XMW0054	Farnesene epoxide, E-	Terpenoids	C15H24O	83637-40-5	1.31115	1.20648e-11	0.407087	-1.29659	down
XMW0797*083	Naphthalene, 1,2,4a,5,6,8a-hexahydro-4,7-dimethyl-1-(1-methylethyl)-,[1R-(1.alpha.,4a.alpha.,8a.alpha.)]-	Terpenoids	C15H24	17627-24-6	1.31688	5.47627e-20	8.77919	3.13409	up
w37	2-Cyclohexene-1-carboxaldehyde, 2,6,6-trimethyl-	Aldehyde	C10H16O	432-24-6	1.31301	1.67451e-16	0.267614	-1.90177	down
D1666	Cyclododecanone	Ketone	C12H22O	830-13-7	1.28946	1.28912e-17	8.63547	3.11027	up
GMW0369	Spiro[5.5]undec-2-ene, 3,7,7-trimethyl-11-methylene-, (-)-	Terpenoids	C15H24	18431-82-8	1.24155	1.10077e-19	8.62629	3.10874	up
QWMW1114	Neryl butyrate	Ester	C14H24O2	999-40-6	1.3011	2.30496e-16	8.54581	3.09522	up
XMW0114	Benzene, nitroso-	Nitrogen compounds	C6H5NO	586-96-9	1.31773	2.71222e-22	0.443901	-1.17169	down
XMW0091	3-Isopropylidene-5-methyl-hex-4-en-2-one	Ketone	C10H16O	64149-32-2	1.31461	2.72818e-15	0.417403	-1.26049	down
NMW0270	Benzophenone	Ketone	C13H10O	119-61-9	1.29876	9.66197e-09	8.54021	3.09427	up
NMW0006	2-Cyclohexen-1-one, 3-methyl-6-(1-methylethylidene)-	Terpenoids	C10H14O	491-09-8	1.19388	9.23335e-18	8.48127	3.08428	up
XMW0275	3,5,9-Undecatrien-2-one, 6,10-dimethyl-	Ketone	C13H20O	141-10-6	1.31853	8.88952e-14	0.409462	-1.2882	down
XMW0290	4-Heptanone, oxime	Nitrogen compounds	C7H15NO	1188-63-2	1.00358	1.70125e-09	0.246728	-2.01901	down
XMW0289	2-Acetyl-5-methylfuran	Heterocyclic compound	C7H8O2	1193-79-9	1.2746	1.52305e-14	0.40457	-1.30554	down
QWMW1271	2(3H)-Furanone, dihydro-4-methyl-5-pentyl-	Ketone	C10H18O2	33673-62-0	1.21239	4.81982e-18	8.42565	3.07479	up
GMW0242	1,3-Benzodioxole-5-propanal, .alpha.-methyl-	Aldehyde	C11H12O3	1205-17-0	1.31157	9.79184e-11	8.26204	3.0465	up
WAMW0913	2,4-Dodecadienal, (E,E)-	Aldehyde	C12H20O	21662-16-8	1.28638	6.61136e-23	8.22153	3.03941	up
XMW0209	1,4-Cyclohexadiene-1-methanol, 4-(1-methylethyl)-	Alcohol	C10H16O	22539-72-6	1.26745	1.10133e-17	8.191	3.03404	up
KMW0548*108	1H-Cycloprop[e]azulene, 1a,2,3,4,4a,5,6,7b-octahydro-1,1,4,7-tetramethyl-, [1aR-(1a.alpha.,4.alpha.,4a.beta.,7b.alpha.)]-	Terpenoids	C15H24	489-40-7	1.30595	6.73606e-10	8.14418	3.02577	up
XMW0629*108	3H-3a,7-Methanoazulene, 2,4,5,6,7,8-hexahydro-1,4,9,9-tetramethyl-, [3aR-(3a.alpha.,4.beta.,7.alpha.)]-	Terpenoids	C15H24	2387-78-2	1.30595	6.73606e-10	8.14418	3.02577	up
XMW2429*059	Patchoulene	Terpenoids	C15H24	1405-16-9	1.28195	4.32906e-22	8.13003	3.02326	up
D227	Phenol, (1,1-dimethylethyl)-4-methoxy- (CAS)	Phenol	C11H16O2	25013-16-5	1.31628	4.49955e-13	8.12231	3.02189	up
YZMW0568	Ethanethioamide, N-phenyl-	Amine	C8H9NS	637-53-6	1.31551	9.18114e-14	0.432953	-1.20772	down
D102	1-Pentanone, 1-phenyl-	Ketone	C11H14O	1009-14-9	1.25973	1.40282e-18	8.12124	3.0217	up
YZMW0458	Phenol, 4-(ethoxymethyl)-	Phenol	C9H12O2	57726-26-8	1.26942	1.98049e-19	8.10296	3.01845	up
NMW0142*081	Cyclohexanol, 1-methyl-4-(1-methylethylidene)-, acetate	Ester	C12H20O2	10235-63-9	1.24788	1.06175e-16	8.06307	3.01133	up
KMW0516*081	.alpha.-Terpinyl acetate	Ester	C12H20O2	80-26-2	1.24788	1.06175e-16	8.06307	3.01133	up
XMW0189	3-Cyclohexene-1-acetaldehyde, .alpha.,4-dimethyl-	Aldehyde	C10H16O	29548-14-9	1.25477	2.32169e-11	0.427334	-1.22656	down
XMW0143*108	1H-3a,7-Methanoazulene, 2,3,4,7,8,8a-hexahydro-3,6,8,8-tetramethyl-, [3R-(3.alpha.,3a.beta.,7.beta.,8a.alpha.)]-	Terpenoids	C15H24	469-61-4	1.27177	3.8879e-18	8.0177	3.00319	up
XMW0045	(1R,4R,4aS,8aR)-4,7-Dimethyl-1-(prop-1-en-2-yl)-1,2,3,4,4a,5,6,8a-octahydronaphthalene	Terpenoids	C15H24	92692-39-2	1.29925	2.8981e-17	7.95662	2.99215	up
GGMW0193	Propanedioic acid, dimethyl ester	Ester	C5H8O4	108-59-8	1.30672	3.81561e-07	7.94326	2.98973	up
XMW0948*363	Valerena-4,7(11)-diene	Terpenoids	C15H24	351222-66-7	1.29861	1.76173e-21	7.93433	2.98811	up
YZMW0604	Benzene, 2-chloro-5-methoxy-1,3-dimethyl-	Halogenated hydrocarbons	C9H11ClO	6981-15-3	1.05347	0.000347021	0.481329	-1.0549	down
NMW0296	Apiol	Heterocyclic compound	C12H14O4	523-80-8	1.29139	2.55738e-10	7.91894	2.98531	up
XMW1018	1-Phenylcyclohexylamine	Amine	C12H17N	2201-24-3	1.32051	1.76215e-13	7.90533	2.98283	up
KMW0560	Coumarin	Heterocyclic compound	C9H6O2	91-64-5	1.16432	1.9376e-13	7.8608	2.97468	up
XMW0682	Benzenemethanol, .alpha.-methyl-.alpha.-(1-methyl-2-propenyl)-	Alcohol	C12H16O	61967-11-1	1.23003	5.11088e-18	7.85926	2.97439	up
XMW1492	Benzeneacetaldehyde, .alpha.-methyl-4-(2-methylpropyl)-	Aldehyde	C13H18O	51407-46-6	1.29788	3.45115e-23	7.82352	2.96782	up
XMW0280	Carbonic acid, phenyl propyl ester	Ester	C10H12O3	13183-16-9	1.24965	5.31093e-19	7.73261	2.95096	up
XMW1336	N-Benzyloxy-2-carbomethoxyaziridine	Heterocyclic compound	C11H13NO3	53084-33-6	1.31907	4.16555e-13	0.393897	-1.34411	down
YZMW0002	Terephthalic acid	Acid	C8H6O4	100-21-0	1.312	9.53467e-12	0.402095	-1.31439	down
KMW0509	Cyclohexene, 4-ethenyl-4-methyl-3-(1-methylethenyl)-1-(1-methylethyl)-, (3R-trans)-	Terpenoids	C15H24	20307-84-0	1.24999	2.99252e-18	7.73013	2.95049	up
XMW1328	2(1H)-Naphthalenone, 3,4,4a,5,6,7-hexahydro-1,1,4a-trimethyl-	Ketone	C13H20O	4668-61-5	1.31697	5.80914e-16	0.423952	-1.23803	down
XMW0062	2-Propenoic acid, 2-methyl-, 3,3,5-trimethylcyclohexyl ester	Ester	C13H22O2	7779-31-9	1.09361	2.70817e-14	7.65794	2.93696	up
YC_1012	4-(4-Methylpent-3-enyl)-3,6-dihydro-1,2-dithiin	Heterocyclic compound	C10H16S2	73188-23-5	1.30701	4.63892e-12	0.430963	-1.21437	down
XMW1385	3-Imidazol-1-ylpropanenitrile	Heterocyclic compound	C6H7N3	23996-53-4	1.32317	1.55464e-19	0.499052	-1.00274	down
XMW1378	4,6-Octadiyn-3-one, 2-methyl-	Ketone	C9H10O	29743-33-7	1.24887	3.77765e-10	0.47404	-1.07692	down
KMW0599	Dodecanoic acid, methyl ester	Ester	C13H26O2	111-82-0	1.2953	1.44306e-15	7.63795	2.93319	up
XMW1324	Benzeneacetaldehyde, .alpha.-ethylidene-	Aldehyde	C10H10O	4411-89-6	1.29254	1.92218e-13	0.174022	-2.52266	down
KMW0566*060	Naphthalene, decahydro-4a-methyl-1-methylene-7-(1-methylethylidene)-, (4aR-trans)-	Terpenoids	C15H24	515-17-3	1.30186	2.69839e-12	7.58458	2.92307	up
XMW1233	3-Cyclopentyl-1-propanol	Alcohol	C8H16O	767-05-5	1.25797	1.26145e-15	0.286539	-1.8032	down
YZMW0085	Benzoic acid, 3-nitro-	Acid	C7H5NO4	121-92-6	1.31874	1.68509e-13	0.392125	-1.35061	down
XMW0819*058	cis-Muurola-4(15),5-diene	Terpenoids	C15H24	157477-72-0	1.29665	9.31964e-22	7.5468	2.91587	up
XMW1321	Furan, 2-(1,2-diethoxyethyl)-	Heterocyclic compound	C10H16O3	14133-54-1	1.29087	1.2563e-16	0.415671	-1.26649	down
GMW0254	Benzenepropanol, propanoate	Ester	C12H16O2	122-74-7	1.28232	6.9178e-21	7.39219	2.886	up
YZMW0042	2-Pyrimidinamine	Amine	C4H5N3	109-12-6	1.26333	1.15974e-12	0.438636	-1.18891	down
GMW0159	Benzenepentanol	Alcohol	C11H16O	10521-91-2	1.27288	4.14598e-19	7.29424	2.86676	up
XMW2439	Pyridine, 3-(2-methylpropyl)-	Heterocyclic compound	C9H13N	14159-61-6	1.31401	2.49649e-19	0.285977	-1.80603	down
WAMW1705	Isopropyl phenyl ketone	Ketone	C10H12O	611-70-1	1.2959	1.03893e-05	7.20064	2.84813	up
KMW0210*362	1H-Cyclopenta[1,3]cyclopropa[1,2]benzene, octahydro-7-methyl-3-methylene-4-(1-methylethyl)-, [3aS-(3a.alpha.,3b.beta.,4.beta.,7.alpha.,7aS*)]-	Terpenoids	C15H24	13744-15-5	1.27536	1.49602e-20	7.18072	2.84413	up
NMW0200*147	1,6,10-Dodecatriene, 7,11-dimethyl-3-methylene-	Terpenoids	C15H24	77129-48-7	1.31363	5.45372e-21	7.15883	2.83972	up
KMW0573*147	β-Farnesene	Terpenoids	C15H24	18794-84-8	1.31363	5.45372e-21	7.15883	2.83972	up
D337	2H-2a,7-Methanoazuleno[5,6-b]oxirene, octahydro-3,6,6,7a-tetramethyl-	Terpenoids	C15H24O	29597-36-2	1.27344	4.44345e-07	7.08142	2.82404	up
YC_926	Histamine	Amine	C5H9N3	51-45-6	1.30649	4.31221e-16	7.02439	2.81237	up
XMW0552	2,2'-Isopropylidenebis(5-methylfuran)	Heterocyclic compound	C13H16O2	59212-75-8	1.23962	2.63349e-15	6.97738	2.80269	up
XMW0950	Naphthalene, 1,2,3,4-tetrahydro-1,4,6-trimethyl-	Aromatics	C13H18	22824-32-4	1.15388	2.16146e-15	6.96588	2.8003	up
KMW0622	Cyclohexene, 3-(1,5-dimethyl-4-hexenyl)-6-methylene-, [S-(R*,S*)]-	Terpenoids	C15H24	20307-83-9	1.30927	4.74833e-25	6.91032	2.78875	up
XMW1468	(2,2,6-Trimethyl-bicyclo[4.1.0]hept-1-yl)-methanol	Alcohol	C11H20O	78996-11-9	1.25465	4.60011e-10	0.469404	-1.0911	down
XMW0387	Dodecane, 1-iodo-	Halogenated hydrocarbons	C12H25I	4292-19-7	1.32099	5.64122e-10	6.75963	2.75694	up
XMW1469	Benzene, 1-methoxy-4-(1-methylpropyl)-	Ether	C11H16O	4917-90-2	1.23928	2.02676e-13	0.39577	-1.33727	down
XMW1182*054	Di-epi-.alpha.-cedrene-(I)	Terpenoids	C15H24	21996-77-0	1.27053	1.47682e-19	6.7232	2.74915	up
XMW0925	Camphenone, 6-	Ketone	C10H14O	55659-42-2	1.30615	1.13117e-18	0.448509	-1.15679	down
XMW0896	5-Nonen-4-one, 6-methyl-	Ketone	C10H18O	7036-98-8	1.15066	1.44442e-08	0.467138	-1.09808	down
XMW1412*054	2-Epi-.alpha.-funebrene	Terpenoids	C15H24	65354-33-8	1.27053	1.47682e-19	6.7232	2.74915	up
XMW0384	4,7-Methanoazulene, 1,2,3,4,5,6,7,8-octahydro-1,4,9,9-tetramethyl-, [1S-(1.alpha.,4.alpha.,7.alpha.)]-	Terpenoids	C15H24	514-51-2	1.26652	1.25694e-19	6.69653	2.74341	up
YZMW0225	4-n-Propylacetophenone	Ketone	C11H14O	2932-65-2	1.26954	1.24319e-19	6.66708	2.73705	up
KMW0679*301	2-Propenoic acid, 3-phenyl-, methyl ester, (E)-	Ester	C10H10O2	1754-62-7	1.2716	9.19685e-20	6.61402	2.72553	up
KMW0528*355	Hexanoic acid, 3-hexenyl ester, (Z)-	Ester	C12H22O2	31501-11-8	1.31453	9.92194e-16	6.46734	2.69317	up
XMW1097*355	Hexanoic acid, 3-hexenyl ester	Ester	C12H22O2	84434-19-5	1.31453	9.92194e-16	6.46734	2.69317	up
XMW0944	Cyclohexene, 2-ethenyl-1,3,3-trimethyl-	Hydrocarbons	C11H18	5293-90-3	1.28023	3.6093e-14	0.487955	-1.03518	down
XMW1102	Vinyl trans-cinnamate	Ester	C11H10O2	17719-70-9	1.27421	1.16848e-19	6.40521	2.67925	up
XMW0776	Benzoic acid, 2-propenyl ester	Ester	C10H10O2	583-04-0	1.31239	4.07849e-13	0.415893	-1.26572	down
XMW0774	3-Hexene, 1-(1-methoxyethoxy)-, (Z)-	Ether	C9H18O2	54340-96-4	1.32094	3.32891e-26	0.36115	-1.46933	down
XMW0760	Guanidine	Nitrogen compounds	CH5N3	113-00-8	1.04228	2.22405e-07	0.316737	-1.65864	down
YZMW0347	Butanedioic acid, methyl-	Acid	C5H8O4	498-21-5	1.31102	2.64557e-20	0.472005	-1.08313	down
WMW0223*365	Cedrene	Terpenoids	C15H24	11028-42-5	1.30093	7.36723e-21	6.39008	2.67583	up
XMW0837	1-(3-Methylbutyl)-2,3,5,6-tetramethylbenzene	Aromatics	C15H24	116761-73-0	1.3192	2.65166e-13	0.396576	-1.33433	down
KMW0606*061	.alpha.-Muurolene	Terpenoids	C15H24	10208-80-7	1.30194	2.30277e-10	6.37498	2.67242	up
XMW0809	1,3-Pentanedione, 4,4-dimethyl-1-phenyl-	Ketone	C13H16O2	13988-67-5	1.32023	3.89438e-13	0.389574	-1.36003	down
XMW0802	2-Hydroxymethylbenzimidazole	Heterocyclic compound	C8H8N2O	22128-99-0	1.32218	1.30368e-14	0.421479	-1.24647	down
XMW0176*061	Naphthalene, 1,2,4a,5,6,8a-hexahydro-4,7-dimethyl-1-(1-methylethyl)-, (1.alpha.,4a.alpha.,8a.alpha.)-	Terpenoids	C15H24	31983-22-9	1.30194	2.30277e-10	6.37498	2.67242	up
XMW1126	2-Cyclohexen-1-ol, 1-methyl-4-(1-methylethyl)-, trans-	Terpenoids	C10H18O	29803-81-4	1.3258	6.33876e-12	0.0920224	-3.44187	down
XMW1125	4-Undecene, 3-methyl-, (Z)-	Hydrocarbons	C12H24	74645-87-7	1.30709	5.77674e-19	0.334109	-1.58161	down
D163	dl-Camphoroquinone	Terpenoids	C10H14O2	10373-78-1	1.31913	4.42737e-10	6.3039	2.65624	up
XMW1256	2-Butanone, 4-(2,6,6-trimethyl-1,3-cyclohexadien-1-yl)-	Ketone	C13H20O	20483-36-7	1.30075	1.52914e-18	6.26609	2.64756	up
XMW0012*064	Naphthalene, 1,2,4a,5,6,8a-hexahydro-4,7-dimethyl-1-(1-methylethyl)-, [1S-(1.alpha.,4a.beta.,8a.alpha.)]-	Terpenoids	C15H24	24406-05-1	1.18876	1.09057e-16	6.2214	2.63724	up
YZMW0001	Phenol, 4-nitro-	Phenol	C6H5NO3	100-02-7	1.29796	8.40715e-08	6.21906	2.6367	up
YZMW0127	Ethyl 3-cyclohexenecarboxylate	Ester	C9H14O2	15111-56-5	1.29045	2.7775e-18	0.392336	-1.34984	down
NMW0231	Phenol, 2-methoxy-4-(2-propenyl)-, acetate	Ester	C12H14O3	93-28-7	1.30876	4.64915e-24	6.18556	2.6289	up
XMW0544	Azulene, 1,2,3,3a,4,5,6,7-octahydro-1,4-dimethyl-7-(1-methylethenyl)-, [1R-(1.alpha.,3a.beta.,4.alpha.,7.beta.)]-	Terpenoids	C15H24	22567-17-5	1.31468	4.47179e-16	6.18046	2.62772	up
XMW0989	12-Oxatetracyclo[4.3.1.1(2,5).1(4,10)]dodecane, 11-isopropylidene-	Heterocyclic compound	C14H20O	105191-67-1	1.31379	1.0275e-11	0.371118	-1.43005	down
NMW0164	Benzene, 1,2-(methylenedioxy)-4-propenyl-, (E)-	Ether	C10H10O2	4043-71-4	1.15421	6.36772e-14	6.16826	2.62486	up
XMW0967*361	(1R,5S)-1,8-Dimethyl-4-(propan-2-ylidene)spiro[4.5]dec-7-ene	Terpenoids	C15H24	28400-12-6	1.31133	1.74011e-11	6.12666	2.6151	up
KMW0613	α-farnesene	Terpenoids	C15H24	502-61-4	1.30963	2.26434e-13	6.12534	2.61479	up
XMW1345	Octanoic acid, 3-methylbutyl ester	Ester	C13H26O2	2035-99-6	1.28723	7.30615e-18	6.1178	2.61301	up
XMW0262	1,1,7,7a-Tetramethyl-1a,2,6,7,7a,7b-hexahydro-1H-cyclopropa[a]naphthalene	Terpenoids	C15H22	154098-14-3	1.14996	9.03599e-12	6.11632	2.61266	up
KMW0364	Phenethyl mercaptan	Alcohol	C8H10S	4410-99-5	1.2417	1.65869e-11	0.390776	-1.35559	down
KMW0334	Cyclohexanone, 5-methyl-2-(1-methylethyl)-	Terpenoids	C10H18O	10458-14-7	1.26961	7.50108e-10	0.444632	-1.16932	down
KMW0323	Benzyl alcohol	Alcohol	C7H8O	100-51-6	1.30491	3.25802e-19	0.462738	-1.11173	down
KMW0298	cis-Rose oxide	Terpenoids	C10H18O	876-17-5	1.30135	1.00897e-15	0.486053	-1.04081	down
KMW0293	2,4-Octadienal, (E,E)-	Aldehyde	C8H12O	30361-28-5	1.29799	1.57967e-12	0.273691	-1.86938	down
KMW0404	Naphthalene	Aromatics	C10H8	91-20-3	1.32613	1.93332e-14	0.161947	-2.62641	down
KMW0462	Benzoic acid	Acid	C7H6O2	65-85-0	1.21594	1.93916e-10	0.442129	-1.17746	down
KMW0418	(1R)-(-)-Myrtenal	Aldehyde	C10H14O	18486-69-6	1.2612	3.1943e-09	0.410615	-1.28414	down
XMW0423	6,8-Nonadien-2-one, 8-methyl-5-(1-methylethyl)-, (E)-	Ketone	C13H22O	54868-48-3	1.27215	7.06325e-19	6.10786	2.61067	up
GMW0406	4-Hydroxy-β-damascone	Ketone	C13H20O2	102488-09-5	1.31654	5.28199e-13	0.438717	-1.18864	down
WMW0008*362	Longifolene	Terpenoids	C15H24	475-20-7	1.23716	7.28806e-18	6.08898	2.6062	up
XMW3348	Benzoic acid, 2-methoxy-, methyl ester	Ester	C9H10O3	606-45-1	1.22169	2.99582e-17	6.08678	2.60568	up
KMW0132	Pyrazine, 2,3-dimethyl-	Heterocyclic compound	C6H8N2	5910-89-4	1.30959	7.30088e-17	0.242362	-2.04476	down
KMW0496	Hexanoic acid, 3-hydroxy-, ethyl ester	Ester	C8H16O3	2305-25-1	1.21448	2.96904e-11	0.482365	-1.0518	down
NMW0177	N-Benzylformamide	Amine	C8H9NO	6343-54-0	1.29948	1.73403e-21	6.05055	2.59707	up
KMW0722	4-Vinylphenol	Phenol	C8H8O	2628-17-3	1.30314	5.03161e-14	0.352775	-1.50318	down
QWMW0350	2-Naphthalenethiol	Alcohol	C10H8S	91-60-1	1.30794	2.0072e-14	6.02797	2.59167	up
KMW0681	2,6,11-Dodecatrienal, 2,6-dimethyl-10-methylene-	Terpenoids	C15H22O	60066-88-8	1.15387	3.07252e-07	0.455604	-1.13415	down
YZMW0657	2H-Pyran-2-one, 3-acetyl-4-hydroxy-6-methyl-	Acid	C8H8O4	771-03-9	1.251	1.30599e-21	6.02501	2.59096	up
KMW0654	Methyl tetradecanoate	Ester	C15H30O2	124-10-7	1.15347	8.91e-10	0.362209	-1.46511	down
XMW1334	Benzene, (2,2-diethoxyethyl)-	Ether	C12H18O2	6314-97-2	1.12445	6.71997e-13	5.93612	2.56952	up
NMW0050	Benzyl nitrile	Nitrogen compounds	C8H7N	140-29-4	1.3008	8.83734e-19	0.273465	-1.87057	down
NMW0029	Formic acid, phenylmethyl ester	Ester	C8H8O2	104-57-4	1.24054	2.47982e-09	0.35257	-1.50402	down
XMW0379	Bicyclo[5.2.0]nonane, 2-methylene-4,8,8-trimethyl-4-vinyl-	Terpenoids	C15H24	242794-76-9	1.07315	4.54414e-11	5.89777	2.56017	up
KMW0646	Citronellyl valerate	Ester	C15H28O2	7540-53-6	1.29296	3.62276e-13	0.490021	-1.02908	down
XMW0728	Benzenemethanol, 4-methyl-.alpha.-(1-methyl-2-propenyl)-, (R*,R*)-	Alcohol	C12H16O	83173-76-6	1.29982	6.31752e-22	5.87494	2.55457	up
XMW0216*063	(2S,3S,6S)-6-Isopropyl-3-methyl-2-(prop-1-en-2-yl)-3-vinylcyclohexanone	Terpenoids	C15H24O	21698-44-2	1.32556	7.40764e-14	5.87418	2.55439	up
XMW1439	Benzene, (1-nitropropyl)-	Nitrogen compounds	C9H11NO2	5279-14-1	1.2906	8.62215e-20	5.87283	2.55406	up
XMW1014	5-Pyrimidinamine, 2-chloro-4-ethoxy-	Heterocyclic compound	C6H8ClN3O	54484-70-7	1.28223	1.70115e-09	5.86541	2.55223	up
w10	2-Undecanone, 6,10-dimethyl-	Ketone	C13H26O	1604-34-8	1.32211	2.63334e-11	5.84623	2.54751	up
NMW0161	3-Phenyl-1-propanol, acetate	Ester	C11H14O2	122-72-5	1.24124	4.4989e-17	5.77716	2.53036	up
XMW0962*110	Butanoic acid, 2-methyl-, phenylmethyl ester	Ester	C12H16O2	56423-40-6	1.29042	2.34923e-21	5.71924	2.51582	up
D147*110	Butanoic acid, 3-methyl-, phenylmethyl ester	Ester	C12H16O2	103-38-8	1.29042	2.34923e-21	5.71924	2.51582	up
KMW0625	Octanoic acid, hexyl ester	Ester	C14H28O2	1117-55-1	1.31759	5.60861e-13	0.440703	-1.18212	down
XMW0463*110	Pentanoic acid, phenylmethyl ester	Ester	C12H16O2	10361-39-4	1.29042	2.34923e-21	5.71924	2.51582	up
NMW0235	1-Naphthalenecarboxaldehyde	Aldehyde	C11H8O	66-77-3	1.30154	1.83768e-12	5.70339	2.51182	up
QWMW1267	Acetic acid, phenyl-, isopentyl ester	Ester	C13H18O2	102-19-2	1.03736	1.68324e-09	5.67187	2.50382	up
XMW2233	2,6-Octadien-1-ol, 3,7-dimethyl-, propanoate, (Z)-	Ester	C13H22O2	105-91-9	1.32548	3.91948e-14	5.5976	2.48481	up
NMW0264*302	2-Propenoic acid, 3-(3-hydroxyphenyl)-	Acid	C9H8O3	588-30-7	1.32479	1.2936e-13	5.58667	2.48199	up
XMW1413	Hexathiane	Sulfur compounds	S6	13798-23-7	1.3254	2.85401e-14	5.46276	2.44963	up
NMW0268*302	2-Propenoic acid, 3-(2-hydroxyphenyl)-	Acid	C9H8O3	583-17-5	1.30443	1.04697e-08	5.22679	2.38592	up
NMW0271*302	p-Coumaric acid	Acid	C9H8O3	7400-08-0	1.30443	1.04697e-08	5.22679	2.38592	up
KMW0578	Butanoic acid, 3-methyl-, 1-ethenyl-1,5-dimethyl-4-hexenyl ester	Ester	C15H26O2	1118-27-0	1.29722	4.68969e-22	5.22384	2.38511	up
NMW0176	Benzeneacetamide	Amine	C8H9NO	103-81-1	1.26495	8.3152e-19	5.17166	2.37063	up
YC_509	Phenol, 5-ethenyl-2-methoxy-	Phenol	C9H10O2	621-58-9	1.04773	1.13337e-09	5.16038	2.36748	up
NMW0230	5,6-Dihydro-5-methyluracil	Heterocyclic compound	C5H8N2O2	696-04-8	1.30292	2.84354e-22	5.15753	2.36668	up
NMW0175	Phenol, 4-(1,1-dimethylpropyl)-	Phenol	C11H16O	80-46-6	1.31619	1.71087e-12	5.14188	2.3623	up
XMW0197*058	(1S,4S,4aS)-1-Isopropyl-4,7-dimethyl-1,2,3,4,4a,5-hexahydronaphthalene	Terpenoids	C15H24	267665-20-3	1.30328	1.22331e-21	5.13068	2.35915	up
XMW0260	Hexadecane, 2-methyl-	Hydrocarbons	C17H36	1560-92-5	1.02977	3.83618e-06	5.12331	2.35708	up
XMW0965*143	(1S,5S)-2-Methyl-5-((R)-6-methylhept-5-en-2-yl)bicyclo[3.1.0]hex-2-ene	Hydrocarbons	C15H24	159407-35-9	1.29503	4.58377e-21	5.09193	2.34821	up
D316	Adamantane	Hydrocarbons	C10H16	281-23-2	1.27124	3.74259e-15	0.387901	-1.36624	down
D30	1-Octen-3-yl-acetate	Ester	C10H18O2	2442-10-6	1.30149	2.14948e-14	0.299764	-1.7381	down
XMW0980*143	(1R,3aR,4aR,8aR)-1,4,4,6-Tetramethyl-1,2,3,3a,4,4a,7,8-octahydrocyclopenta[1,4]cyclobuta[1,2]benzene	Terpenoids	C15H24	94482-89-0	1.29503	4.58377e-21	5.09193	2.34821	up
QWMW0666	Ethyl benzoylacetate	Ester	C11H12O3	94-02-0	1.21982	2.88094e-12	5.07232	2.34265	up
XMW0107	1,2-Benzenedimethanol	Alcohol	C8H10O2	612-14-6	1.28399	6.40561e-20	5.00256	2.32267	up
CY_234	1,2-Benzenedicarboxylic acid	Acid	C8H6O4	88-99-3	1.31065	8.82349e-12	0.409069	-1.28958	down
WMW0010*371	Cyclohexane, 1-ethenyl-1-methyl-2,4-bis(1-methylethenyl)-, [1S-(1.alpha.,2.beta.,4.beta.)]-	Terpenoids	C15H24	515-13-9	1.29946	2.27982e-21	4.9503	2.30752	up
NMW0206*363	(1R,9R,E)-4,11,11-Trimethyl-8-methylenebicyclo[7.2.0]undec-4-ene	Terpenoids	C15H24	68832-35-9	1.29697	1.44172e-21	4.92084	2.29891	up
XMW0112*060	Naphthalene, 1,2,4a,5,8,8a-hexahydro-4,7-dimethyl-1-(1-methylethyl)-, (1.alpha.,4a.beta.,8a.alpha.)-(.+/-.)-	Terpenoids	C15H24	5951-61-1	1.31785	1.11955e-12	4.90191	2.29334	up
XMW0465*060	1-Isopropyl-4,7-dimethyl-1,2,3,4,5,6-hexahydronaphthalene	Terpenoids	C15H24	16729-00-3	1.31785	1.11955e-12	4.90191	2.29334	up
D74	4-Acetylanisole	Ketone	C9H10O2	100-06-1	1.16951	5.6379e-13	4.81359	2.26711	up
GMW0003	Ethyl Vanillin	Aldehyde	C9H10O3	121-32-4	1.30891	1.57258e-21	4.80662	2.26502	up
YZMW0280*327	Phenol, 2,5-bis(1-methylethyl)-	Phenol	C12H18O	35946-91-9	1.30047	3.54048e-20	4.76481	2.25242	up
NMW0205	Precocene I	Heterocyclic compound	C12H14O2	17598-02-6	1.28674	3.07243e-20	4.68456	2.22791	up
XMW1341	Thiophene, 3-phenyl-	Heterocyclic compound	C10H8S	2404-87-7	1.28543	1.41131e-19	4.64038	2.21424	up
D157	Propanoic acid, 2-methyl-, 3-phenyl-2-propenyl ester	Ester	C13H16O2	103-59-3	1.31819	3.66271e-13	0.401766	-1.31557	down
WAMW0438	Carbamic acid, methyl-, 3-methylphenyl ester	Ester	C9H11NO2	1129-41-5	1.30667	2.43432e-22	4.54127	2.1831	up
NMW0171	Acetic acid, phenoxy-	Acid	C8H8O3	122-59-8	1.29404	1.35603e-20	4.53504	2.18112	up
GMW0249	2-Propenoic acid, 3-phenyl-, 2-methylpropyl ester	Ester	C13H16O2	122-67-8	1.31125	5.24241e-12	0.386783	-1.3704	down
w44	Butanoic acid, 2-butoxy-1-methyl-2-oxoethyl ester	Ester	C11H20O4	7492-70-8	1.25364	1.4224e-14	4.50678	2.1721	up
YZMW0295	(6R,7aR)-3,6-Dimethyl-5,6,7,7a-tetrahydrobenzofuran-2(4H)-one	Heterocyclic compound	C10H14O2	38049-04-6	1.10357	9.58703e-11	4.4428	2.15147	up
YZMW0175	4-Methyl-3-nitrophenol	Phenol	C7H7NO3	2042-14-0	1.3199	1.06884e-11	4.41636	2.14286	up
GGMW0153	Methyl cis-cinnamate	Ester	C10H10O2	19713-73-6	1.28078	1.35873e-09	0.341418	-1.55039	down
YZMW0219	Cyclohexanecarboxylic acid, 1-amino-	Acid	C7H13NO2	2756-85-6	1.30694	1.60202e-21	4.33605	2.11638	up
QWMW1028	Massoilactone	Ester	C10H16O2	51154-96-2	1.31449	2.09338e-12	4.33557	2.11622	up
XMW0971	Benzyl angelate	Ester	C12H14O2	37526-87-7	1.28666	4.00151e-19	4.32339	2.11216	up
GMW0131	2,4-Dimethylcyclohex-3-ene-1-carbaldehyde	Aldehyde	C9H14O	68039-49-6	1.31668	8.95751e-19	0.275764	-1.85849	down
KMW0701*135	2-Naphthalenemethanol, 1,2,3,4,4a,5,6,7-octahydro-.alpha.,.alpha.,4a,8-tetramethyl-, (2R-cis)-	Terpenoids	C15H26O	1209-71-8	1.29754	2.36223e-08	4.29983	2.10428	up
KMW0693*135	10-epi-.gamma.-Eudesmol	Terpenoids	C15H26O	15051-81-7	1.29754	2.36223e-08	4.29983	2.10428	up
XMW0842*458	4aH-Cycloprop[e]azulen-4a-ol, decahydro-1,1,4,7-tetramethyl-, [1aR-(1a.alpha.,4.beta.,4a.beta.,7.alpha.,7a.beta.,7b.alpha.)]-	Terpenoids	C15H26O	5986-49-2	1.27448	4.49233e-12	4.20761	2.073	up
XMW0250	1-Pentanone, 1-(4-methylphenyl)-	Ketone	C12H16O	1671-77-8	1.22193	2.96688e-05	4.19933	2.07016	up
NMW0195*057	2-Propen-1-ol, 3-phenyl-, acetate, (E)-	Ester	C11H12O2	21040-45-9	1.20177	1.30302e-14	4.19089	2.06726	up
GMW0155	Pyridine, 5-ethyl-2-methyl-	Heterocyclic compound	C8H11N	104-90-5	1.31937	2.35024e-20	0.342717	-1.54491	down
D384	Trisulfide, methyl 2-propenyl	Sulfur compounds	C4H8S3	34135-85-8	1.31279	2.1842e-12	0.413709	-1.27331	down
D366	3-Octen-2-one, 7-methyl-	Ketone	C9H16O	33046-81-0	1.31896	1.87484e-22	0.409993	-1.28633	down
NMW0194*057	Acetic acid, cinnamyl ester	Ester	C11H12O2	103-54-8	1.20177	1.30302e-14	4.19089	2.06726	up
NMW0236	Benzeneacetic acid, 4-hydroxy-	Acid	C8H8O3	156-38-7	1.27605	2.40321e-12	4.08366	2.02986	up
D328	(5R,10R)-10-Methyl-6-methylene-2-(propan-2-ylidene)spiro[4.5]dec-7-ene	Terpenoids	C15H22	28908-27-2	1.29049	1.61657e-10	4.06798	2.02431	up
D429	2-Methyl-6-(p-tolyl)hept-2-en-4-ol	Terpenoids	C15H22O	38142-57-3	1.31855	4.14957e-13	0.411223	-1.28201	down
NMW0196	Octanedioic acid, dimethyl ester	Ester	C10H18O4	1732-09-8	1.29424	2.87605e-18	4.0679	2.02429	up
QWMW0712	Benzoic acid, 2-methoxy-, ethyl ester	Ester	C10H12O3	7335-26-4	1.06462	8.00328e-10	4.06628	2.02371	up
KMW0559	Bicyclo[7.2.0]undec-4-ene, 4,11,11-trimethyl-8-methylene-,[1R-(1R*,4Z,9S*)]-	Terpenoids	C15H24	118-65-0	1.31033	5.8419e-17	4.0556	2.01991	up
QWMW1251	2-Propen-1-ol, 3-phenyl-, propanoate	Ester	C12H14O2	103-56-0	1.32126	1.07561e-15	0.405115	-1.3036	down
QWMW1245	Butanoic acid, 3-phenyl-2-propenyl ester	Ester	C13H16O2	103-61-7	1.31939	4.46042e-13	0.384273	-1.3798	down
QWMW1227	2H-1-Benzopyran-2-one, 6-methyl-	Ester	C10H8O2	92-48-8	1.31701	2.36541e-17	0.385816	-1.37402	down
WAMW0570	Diethyltoluamide	Amine	C12H17NO	134-62-3	1.3177	2.6561e-13	0.422893	-1.24164	down
D448	Furfuryl heptanoate	Ester	C12H18O3	39481-28-2	1.28204	1.53382e-18	4.0275	2.00988	up
WAMW0407	Formic acid, heptyl ester	Ester	C8H16O2	112-23-2	1.31488	1.30691e-19	0.224095	-2.15782	down
WAMW0369	2-Propanol, 1,1'-oxybis-	Alcohol	C6H14O3	110-98-5	1.31033	7.89535e-21	0.259169	-1.94803	down
WAMW0286	Benzene, heptyl-	Aromatics	C13H20	1078-71-3	1.3239	1.85102e-21	0.499612	-1.00112	down
QWMW1171	2-methyl-5-[(methylthio)methyl]furan	Heterocyclic compound	C7H10OS	13679-60-2	1.3103	1.80043e-16	0.259509	-1.94614	down
D18	Naphthalene, 2-methoxy-	Ether	C11H10O	93-04-9	1.2005	1.98845e-13	3.96597	1.98767	up
YZMW0731	Azacyclotridecan-2-one	Ketone	C12H23NO	947-04-6	1.00377	9.22037e-08	3.76887	1.91413	up
XMW1354	cis-5-Dodecenoic acid	Acid	C12H22O2	2430-94-6	1.28194	2.79574e-18	3.76708	1.91345	up
WMW0220	2H-2,4a-Methanonaphthalene, 1,3,4,5,6,7-hexahydro-1,1,5,5-tetramethyl-, (2S)-	Terpenoids	C15H24	1135-66-6	1.29692	2.12507e-20	3.72604	1.89764	up
XMW0049	2,4,4-Trimethyl-3-(3-methylbutyl)cyclohex-2-enone	Ketone	C14H24O	88725-82-0	1.26194	8.91979e-09	3.72433	1.89698	up
XMW1435	Isobutyric acid, 2-pinen-10-yl ester	Ester	C14H22O2	29021-37-2	1.27341	6.12251e-17	3.70916	1.89109	up
KMW0589	Humulene	Terpenoids	C15H24	6753-98-6	1.30741	2.50379e-21	3.69358	1.88502	up
WMW0126	1,3-Hexadiene, 3-ethyl-2-methyl-	Hydrocarbons	C9H16	61142-36-7	1.1728	6.42173e-09	0.458327	-1.12555	down
WMW0082	1,10-Undecadiene	Hydrocarbons	C11H20	13688-67-0	1.26048	1.33143e-13	0.487758	-1.03576	down
YZMW0227	Benzaldehyde, 2,3,4,5-tetramethyl-	Aldehyde	C11H14O	29344-95-4	1.30592	2.27303e-21	3.63055	1.86019	up
w38*056	1H-3a,7-Methanoazulene, octahydro-3,8,8-trimethyl-6-methylene-, [3R-(3.alpha.,3a.beta.,7.beta.,8a.alpha.)]-	Terpenoids	C15H24	546-28-1	1.32164	2.96288e-15	3.59223	1.84488	up
GMW0395*056	(3R,3aR,7R,8aS)-3,8,8-Trimethyl-6-methyleneoctahydro-1H-3a,7-methanoazulene	Terpenoids	C15H24	79120-98-2	1.32164	2.96288e-15	3.59223	1.84488	up
XMW0017	Hexadecanoic acid, methyl ester	Ester	C17H34O2	112-39-0	1.26252	7.18031e-13	0.382729	-1.38561	down
XMW0008	Isophorone	Ketone	C9H14O	78-59-1	1.32445	1.24715e-12	0.196146	-2.35	down
YZMW0659	4-Phenylpiperidine	Heterocyclic compound	C11H15N	771-99-3	1.13788	7.28808e-15	3.58076	1.84027	up
QWMW0952	Butanoic acid, 2-phenoxyethyl ester	Ester	C12H16O3	23511-70-8	1.31482	9.42894e-17	3.56636	1.83445	up
XMW0234*366	cis-.alpha.-Bergamotene	Terpenoids	C15H24	18252-46-5	1.29106	1.44637e-17	3.5414	1.82432	up
XMW0462	2-Cyclopenten-1-one, 3-methyl-2-(2-pentenyl)-, (Z)-	Ketone	C11H16O	488-10-8	1.26524	2.97527e-09	3.53811	1.82298	up
D156	Propanoic acid, 2-methyl-, 3-phenylpropyl ester	Ester	C13H18O2	103-58-2	1.29113	3.98681e-19	3.49433	1.80502	up
D152	Propanoic acid, 2-methyl-, 2-phenylethyl ester	Ester	C12H16O2	103-48-0	1.30147	1.21898e-19	3.46264	1.79187	up
WAMW1285	2,4-Heptadienal, (E,E)-	Aldehyde	C7H10O	4313-03-5	1.21179	5.29125e-06	0.445022	-1.16805	down
XMW0118	1-Naphthalenol, 5,6,7,8-tetrahydro-2,5-dimethyl-8-(1-methylethyl)-	Terpenoids	C15H22O	55012-72-1	1.28093	5.8562e-07	3.41778	1.77306	up
YZMW0600	Cycloheptanecarboxylic acid, 1-amino-	Acid	C8H15NO2	6949-77-5	1.1828	4.47631e-12	3.36158	1.74914	up
WAMW2187	Menthyl acetate	Terpenoids	C12H22O2	89-48-5	1.2089	3.38487e-09	0.496284	-1.01076	down
WAMW0663	3-Dodecanone	Ketone	C12H24O	1534-27-6	1.21419	2.89568e-07	0.180699	-2.46834	down
QWMW0661	2-Hexyl-2-cyclopenten-1-one	Ketone	C11H18O	95-41-0	1.29719	2.89827e-19	3.35438	1.74605	up
D425	3-Cyclohexene-1-carboxaldehyde, 4-(4-methyl-3-pentenyl)-	Aldehyde	C13H20O	37677-14-8	1.31446	8.25579e-15	3.32894	1.73506	up
YZMW0495	Benzene, 2-methyl-1,3-dinitro-	Nitrogen compounds	C7H6N2O4	606-20-2	1.314	2.15395e-20	3.32473	1.73324	up
XMW1485	Pentanoic acid, 5-hydroxy-, 2,4-di-t-butylphenyl esters	Ester	C19H30O3	166273-38-7	1.06086	5.9835e-07	3.29158	1.71878	up
NMW0249	(3E,7E)-4,8,12-Trimethyltrideca-1,3,7,11-tetraene	Terpenoids	C16H26	62235-06-7	1.31421	2.78969e-16	0.398427	-1.32761	down
NMW0244	Phenol, 4-hexyl-	Phenol	C12H18O	2446-69-7	1.31157	1.07295e-19	0.442106	-1.17754	down
D125	Benzeneacetic acid, 2-methylpropyl ester	Ester	C12H16O2	102-13-6	1.31357	7.85722e-22	3.25335	1.70193	up
D171	3-(4-Isopropylphenyl)-2-methylpropionaldehyde	Aldehyde	C13H18O	103-95-7	1.30424	9.33731e-21	3.22254	1.6882	up
XMW0389*382	Caryophyllenyl alcohol	Terpenoids	C15H26O	913176-41-7	1.29778	2.73652e-09	3.22154	1.68775	up
QMW0530	2-Bromo dodecane	Halogenated hydrocarbons	C12H25Br	13187-99-0	1.27534	1.66306e-16	3.20926	1.68224	up
WMW0212	Benzoic acid, 4-ethoxy-, ethyl ester	Ester	C11H14O3	23676-09-7	1.31144	8.55309e-22	3.17012	1.66454	up
WMW0146*427	.alpha.-Maaliene	Terpenoids	C15H24	489-28-1	1.32026	1.40025e-14	3.13694	1.64936	up
NMW0337	Dibutyl adipate	Ester	C14H26O4	105-99-7	1.15806	1.4243e-06	0.494573	-1.01575	down
XMW0743*427	(-)-Aristolene	Terpenoids	C15H24	6831-16-9	1.32026	1.40025e-14	3.13694	1.64936	up
D178	(1R,3aR,5aR,9aS)-1,4,4,7-Tetramethyl-1,2,3,3a,4,5a,8,9-octahydrocyclopenta[c]benzofuran	Terpenoids	C15H24O	104188-25-2	1.29397	3.096e-11	3.11616	1.63977	up
KMW0640	Tetradecanal	Aldehyde	C14H28O	124-25-4	1.27513	9.9113e-08	3.07939	1.62265	up
QWMW0953	Benzaldehyde, 3-hydroxy-4-methoxy-	Aldehyde	C8H8O3	621-59-0	1.23122	2.45611e-14	3.07864	1.6223	up
KMW0576*365	Aromandendrene	Terpenoids	C15H24	489-39-4	1.31962	1.54735e-18	3.06451	1.61565	up
NMW0217	1H-Pyrrolizine-7-methanol, 2,3,5,7a-tetrahydro-1-hydroxy-, (1S-cis)-	Alcohol	C8H13NO2	520-63-8	1.30644	8.51628e-19	2.9263	1.54908	up
NMW0158	Benzene, 1-methoxy-2-nitro-	Ether	C7H7NO3	91-23-6	1.32335	2.84065e-24	0.495082	-1.01426	down
KMW0582*151	.beta.-Guaiene	Terpenoids	C15H24	88-84-6	1.31572	1.14509e-11	2.91276	1.54239	up
WMW0013*151	Bicyclosesquiphellandrene	Terpenoids	C15H24	54324-03-7	1.31572	1.14509e-11	2.91276	1.54239	up
NMW0124	2-Cyclohexen-1-one, 2-hydroxy-3-methyl-6-(1-methylethyl)-	Terpenoids	C10H16O2	490-03-9	1.30904	3.35546e-19	0.491234	-1.02552	down
D255	Quinoxaline, 2,3-dimethyl-	Heterocyclic compound	C10H10N2	2379-55-7	1.21075	1.03976e-11	2.88673	1.52943	up
XMW1095	Benzene, 1,2-diethyl-3,4,5,6-tetramethyl-	Aromatics	C14H22	33884-69-4	1.29946	1.61466e-16	2.87783	1.52498	up
D456	8-Dodecen-1-ol, (Z)-	Alcohol	C12H24O	40642-40-8	1.2899	1.0133e-16	2.87744	1.52478	up
KMW0614*066	Cubenene	Terpenoids	C15H24	29837-12-5	1.27455	1.26905e-11	2.81672	1.49402	up
XMW0249*066	Naphthalene, 1,2,3,4,4a,7-hexahydro-1,6-dimethyl-4-(1-methylethyl)-	Terpenoids	C15H24	16728-99-7	1.27455	1.26905e-11	2.81672	1.49402	up
D293*137	Cyclohexene, 4-[(1E)-1,5-dimethyl-1,4-hexadien-1-yl]-1-methyl-	Terpenoids	C15H24	25532-79-0	1.23193	1.7623e-07	2.81553	1.49341	up
XMW0703	Hexanoic acid, octyl ester	Ester	C14H28O2	4887-30-3	1.26006	1.11847e-07	2.80889	1.49	up
XMW0827	Coumarin, 3,4-dihydro-4,4,6,8-tetramethyl-	Heterocyclic compound	C13H16O2	249629-60-5	1.05753	0.00066574	2.78397	1.47715	up
XMW1411	1,3,6,10-Dodecatetraene, 3,7,11-trimethyl-, (Z,E)-	Terpenoids	C15H24	26560-14-5	1.32315	5.54117e-14	2.74234	1.45541	up
QWMW0413	Pyridine, 2-butyl-	Heterocyclic compound	C9H13N	5058-19-5	1.03429	7.82396e-11	0.242569	-2.04353	down
QWMW0356	Pyrazine, 5-butyl-2,3-dimethyl-	Heterocyclic compound	C10H16N2	15834-78-3	1.21627	6.82039e-12	0.458986	-1.12348	down
XMW0203	2,5-di-tert-Butyl-1,4-benzoquinone	Ketone	C14H20O2	2460-77-7	1.05676	1.07541e-11	2.72406	1.44576	up
KMW0271*194	Phenol, 3-methyl-	Phenol	C7H8O	108-39-4	1.29799	4.21946e-09	2.72059	1.44392	up
KMW0261*194	p-Cresol	Phenol	C7H8O	106-44-5	1.29799	4.21946e-09	2.72059	1.44392	up
QWMW0733	(Z)-Hex-3-enyl (E)-2-methylbut-2-enoate	Ester	C11H18O2	67883-79-8	1.308	2.80143e-15	0.360295	-1.47275	down
QWMW0720	Heptane, 1,1-diethoxy-	Ether	C11H24O2	688-82-4	1.32239	7.10201e-27	0.174238	-2.52087	down
CY_023	Dibenzofuran	Heterocyclic compound	C12H8O	132-64-9	1.3121	1.74917e-12	2.65379	1.40806	up
QWMW0681	Octanoic acid, 2-hexenyl ester, (E)-	Ester	C14H26O2	85554-72-9	1.29491	3.48497e-09	0.367281	-1.44504	down
KMW0230*229	3-Octen-2-one	Ketone	C8H14O	1669-44-9	1.2268	9.07713e-09	0.416848	-1.26241	down
QWMW0092	Dill ether	Terpenoids	C10H16O	74410-10-9	1.29693	4.59069e-10	0.268626	-1.89633	down
QWM0004	Naphthalene, 1,2-dihydro-1,1,6-trimethyl-	Aromatics	C13H16	30364-38-6	1.29278	2.28572e-14	0.483038	-1.04979	down
YZMW0269	Benzenemethanol, 4-(1,1-dimethylethyl)-.alpha.-methyl-	Alcohol	C12H18O	34386-42-0	1.27885	2.15217e-15	2.63509	1.39785	up
D274	2H-1-Benzopyran-2-one, 3-methyl-	Ketone	C10H8O2	2445-82-1	1.30637	2.97274e-11	2.63486	1.39773	up
XMW1461	1-Amino-2-acetamino-3-fluorobenzene	Amine	C8H9FN2O	18645-85-7	1.30913	4.48584e-12	2.59313	1.37469	up
KMW0550	(E)-β-damascone	Terpenoids	C13H20O	23726-91-2	1.24865	1.28822e-07	2.58771	1.37167	up
XMW0391	3,5,11-Eudesmatriene	Terpenoids	C15H22	193615-07-5	1.14827	6.67611e-12	2.5454	1.34789	up
D441*142	Butanoic acid, 3-methyl-, 3,7-dimethyl-2,6-octadienyl ester, (Z)-	Ester	C15H26O2	3915-83-1	1.31781	4.91474e-13	0.385097	-1.37671	down
D352	2-Butenal, 2-methyl-4-(2,6,6-trimethyl-1-cyclohexen-1-yl)-	Aldehyde	C14H22O	3155-71-3	1.28874	8.76436e-10	2.50637	1.3256	up
XMW0738	Benzoic acid, 4-amino-, methyl ester	Ester	C8H9NO2	619-45-4	1.20908	6.7994e-06	2.44369	1.28906	up
WAMW2027	2-Tridecen-1-ol, (E)-	Alcohol	C13H26O	74962-98-4	1.03825	6.78514e-08	2.41059	1.26939	up
NMW0023*217	Benzaldehyde, 2-methyl-	Aldehyde	C8H8O	529-20-4	1.15394	4.31364e-10	2.40583	1.26654	up
NMW0027*217	Benzaldehyde, 3-methyl-	Aldehyde	C8H8O	620-23-5	1.15394	4.31364e-10	2.40583	1.26654	up
YZMW0358*344	Benzoic acid, 2,6-dichloro-	Acid	C7H4Cl2O2	50-30-6	1.28349	2.70003e-11	2.39969	1.26285	up
KMW0602	Pentadecane	Hydrocarbons	C15H32	629-62-9	1.26004	9.43498e-13	2.38935	1.25662	up
XMW0555	2-Acetylbenzofuran	Heterocyclic compound	C10H8O2	1646-26-0	1.29158	3.81868e-17	2.38797	1.25579	up
D325	(3R,3aR,7S,8aS)-3,6,8,8-Tetramethyl-4,7,8,8a-tetrahydro-1H-3a,7-methanoazulen-2(3H)-one	Terpenoids	C15H22O	288249-25-2	1.16802	5.25777e-08	2.37664	1.24892	up
D320	(3E,7E)-1,5,5,8-Tetramethylcycloundeca-3,7-dienol	Terpenoids	C15H26O	28446-26-6	1.25179	1.05734e-07	2.35861	1.23794	up
KMW0303*301	2-Propenoic acid, 3-phenyl-, methyl ester	Ester	C10H10O2	103-26-4	1.29358	1.99186e-17	2.32851	1.2194	up
D1352	Benzoic acid, 3-methoxy-	Acid	C8H8O3	586-38-9	1.24418	4.1856e-14	2.3086	1.20702	up
D244*457	(3S,3aR,3bR,4S,7R,7aR)-4-Isopropyl-3,7-dimethyloctahydro-1H-cyclopenta[1,3]cyclopropa[1,2]benzen-3-ol	Terpenoids	C15H26O	23445-02-5	1.27546	5.39235e-10	2.28661	1.19321	up
KMW0686*322	2-Propenoic acid, 3-phenyl-, ethyl ester, (E)-	Ester	C11H12O2	4192-77-2	1.28626	2.22099e-15	2.26403	1.17889	up
KMW0574*322	2-Propenoic acid, 3-phenyl-, ethyl ester	Ester	C11H12O2	103-36-6	1.28626	2.22099e-15	2.26403	1.17889	up
XMW0041*326	Benzene, 1,2-dimethoxy-4-(1-propenyl)-	Ether	C11H14O2	93-16-3	1.30567	4.31102e-13	2.20648	1.14175	up
XMW0932*028	3-Nonen-5-yne, 4-ethyl-, (Z)-	Hydrocarbons	C11H18	74744-26-6	1.29119	7.53759e-13	0.402628	-1.31248	down
GMW0001*326	Benzene, 1,2-dimethoxy-4-(1-propenyl)-, (E)-	Ether	C11H14O2	6379-72-2	1.30567	4.31102e-13	2.20648	1.14175	up
NMW0119*224	1,2-Benzenediol, 4-methyl-	Alcohol	C7H8O2	452-86-8	1.26855	5.01237e-16	0.295585	-1.75835	down
NMW0211	1-Cyclohexene-1-carboxylic acid, 4-(1-methylethenyl)-	Terpenoids	C10H14O2	7694-45-3	1.3069	7.15064e-11	2.19664	1.1353	up
NMW0297	Oxirane, tetradecyl-	Heterocyclic compound	C16H32O	7320-37-8	1.17381	2.2043e-06	2.19558	1.1346	up
KMW0328*031	(+)-(E)-Limonene oxide	Terpenoids	C10H16O	6909-30-4	1.30901	3.77387e-13	0.410257	-1.2854	down
XMW0170*138	Benzaldehyde, 3-ethyl-	Aldehyde	C9H10O	34246-54-3	1.25746	7.13193e-14	0.417662	-1.25959	down
XMW3798*413	Benzoic acid, 3-amino-	Acid	C7H7NO2	99-05-8	1.2716	5.45083e-12	2.15734	1.10925	up
WAMW0588*014	Pyrazine, 2-ethyl-6-methyl-	Heterocyclic compound	C7H10N2	13925-03-6	1.32313	1.31527e-11	0.172496	-2.53537	down
KMW0183*014	Pyrazine, 2-ethyl-5-methyl-	Heterocyclic compound	C7H10N2	13360-64-0	1.32313	1.31527e-11	0.172496	-2.53537	down
KMW0197*257	(S)-(+)-alpha-Phellandrene	Terpenoids	C10H16	2243-33-6	1.27699	6.78567e-07	0.133079	-2.90964	down
KMW0268*022	Pyrazine, 2-ethyl-3,5-dimethyl-	Heterocyclic compound	C8H12N2	13925-07-0	1.31779	2.32755e-17	0.272851	-1.87381	down
WAMW0550*022	Pyrazine, 2,6-diethyl-	Heterocyclic compound	C8H12N2	13067-27-1	1.31779	2.32755e-17	0.272851	-1.87381	down
KMW0269*022	2,3-Dimethyl-5-ethylpyrazine	Heterocyclic compound	C8H12N2	15707-34-3	1.31779	2.32755e-17	0.272851	-1.87381	down
QWMW0814*321	Naphthalene, 1,2,3,4-tetrahydro-1,1,6-trimethyl-	Aromatics	C13H18	475-03-6	1.32413	2.48018e-17	0.277324	-1.85036	down
D185*413	4-Aminobenzoic acid	Acid	C7H7NO2	150-13-0	1.2716	5.45083e-12	2.15734	1.10925	up
XMW0147	1-Methyl-4-(6-methylhept-5-en-2-yl)cyclohexa-1,3-diene	Terpenoids	C15H24	451-55-8	1.30309	1.20635e-09	2.1519	1.10561	up
GMW0246	Benzeneacetic acid, butyl ester	Ester	C12H16O2	122-43-0	1.31776	1.58122e-12	2.15061	1.10475	up
NMW0252	(5R,6R)-3,6-Dimethyl-5-(prop-1-en-2-yl)-6-vinyl-6,7-dihydrobenzofuran-4(5H)-one	Terpenoids	C15H18O2	20493-56-5	1.26839	4.73264e-08	2.14168	1.09874	up
XMW0033*143	(1R,3aS,4aS,8aS)-1,4,4,6-Tetramethyl-1,2,3,3a,4,4a,7,8-octahydrocyclopenta[1,4]cyclobuta[1,2]benzene	Terpenoids	C15H24	94535-52-1	1.22424	1.63699e-07	2.13801	1.09627	up
XMW0131*143	Di-epi-.alpha.-cedrene	Terpenoids	C15H24	50894-66-1	1.22424	1.63699e-07	2.13801	1.09627	up
YZMW0579	Salicylamide	Amine	C7H7NO2	65-45-2	1.26388	3.65219e-08	2.095	1.06695	up
XMW0157*063	(2R,3R,6S)-6-Isopropyl-3-methyl-2-(prop-1-en-2-yl)-3-vinylcyclohexanone	Terpenoids	C15H24O	39020-72-9	1.20174	5.84026e-06	2.09227	1.06507	up
YZMW0320*015	Bicyclo[4.1.0]hept-2-ene, 3,7,7-trimethyl-, (1S-cis)-	Terpenoids	C10H16	4497-92-1	1.00614	7.73733e-06	0.476597	-1.06916	down
XMW0006*015	(+)-3-Carene	Terpenoids	C10H16	498-15-7	1.00614	7.73733e-06	0.476597	-1.06916	down
KMW0220*015	3-Carene	Terpenoids	C10H16	13466-78-9	1.00614	7.73733e-06	0.476597	-1.06916	down
KMW0523	1-Undecanol	Alcohol	C11H24O	112-42-5	1.2453	4.55462e-13	2.08946	1.06313	up
XMW0946	Ethanol, 2-(4-ethylphenoxy)-	Alcohol	C10H14O2	54411-10-8	1.28247	9.918e-13	2.08412	1.05944	up
XMW2392*441	Pyrazine, 2,5-diethyl-	Heterocyclic compound	C8H12N2	13238-84-1	1.31728	3.18613e-17	0.328902	-1.60427	down
KMW0664	3-Cyclohexen-1-ol, 1-(1,5-dimethyl-4-hexenyl)-4-methyl-	Terpenoids	C15H26O	15352-77-9	1.13802	9.95977e-09	2.06449	1.04579	up
NMW0183	Benzenemethanol, 4-hydroxy-	Alcohol	C7H8O2	623-05-2	1.31967	2.37698e-15	2.04573	1.03262	up
KMW0307*246	Benzene, 1-methyl-4-(1-methylethenyl)-	Aromatics	C10H12	1195-32-0	1.31777	3.30807e-12	0.370774	-1.43139	down
XMW1431*026	Benzene, 4-ethenyl-1,2-dimethyl-	Aromatics	C10H12	27831-13-6	1.31381	3.85664e-15	0.37166	-1.42795	down
GMW0349	Safrole	Heterocyclic compound	C10H10O2	94-59-7	1.24585	8.12976e-13	2.03947	1.02819	up
NMW0123*420	p-Menthane-3,8-diol, cis-1,3,trans-1,4-	Terpenoids	C10H20O2	3564-98-5	1.30976	8.84612e-16	0.463777	-1.1085	down
D254	2H-2,4a-Methanonaphthalen-8(5H)-one, 1,3,4,6,7,8a-hexahydro-1,1,5,5-tetramethyl-	Terpenoids	C15H24O	23787-90-8	1.21184	1.34538e-07	2.0358	1.02559	up
D272*145	Butanoic acid, 3-methyl-, 2-methylbutyl ester	Ester	C10H20O2	2445-77-4	1.29401	7.38386e-17	0.477572	-1.06621	down
KMW0125*010	Pyrazine, 2,5-dimethyl-	Heterocyclic compound	C6H8N2	123-32-0	1.30484	2.63721e-09	0.309922	-1.69002	down
