# Supplementary material for: Untargeted metabolomics based on HS- SPME-GC-MS revealing the dynamic evolution of aroma components during cigar aging
Source: Front Plant Sci. 2025 Sep 15;16:1657415. doi: 10.3389/fpls.2025.1657415 (PMC12477199; doi:10.3389/fpls.2025.1657415)
Supplement: Supplementary file 7 [file Table7.xlsx]

## Sheet: Sheet1
Supplementary Table 7.KEGG enrichment analysis results of G3 vs G1 groups
Kegg_pathway	ko_ID	Sig_compound	compound	Sig_compound_all	compound_all	IndexList	CIDList	Pathway
Sesquiterpenoid and triterpenoid biosynthesis	ko00909	9	10	21	168	KMW0618*064;KMW0556*369;KMW0590*083;WMW0008*362;KMW0613;KMW0589;GMW0078;QWMW0808;KMW0573*147	C06394+C09723+C17277+C09699+C09665+C09684+C16775+C19736+C09666	https:\\www.genome.jp\dbget-bin\www_bget?map00909
Metabolic pathways	ko01100	11	88	21	168	KMW0618*064;KMW0572*446;WMW0008*362;YZMW0369*344;YC_926;YC_382;XMW0019;NMW0236;NMW0328;NMW0176;NMW0360	C06394+C00423+C09699+C06670+C00388+C11422+C10700+C00642+C06712+C02505+C06711	https:\\www.genome.jp\dbget-bin\www_bget?map01100
Biosynthesis of secondary metabolites	ko01110	7	53	21	168	KMW0618*064;KMW0556*369;KMW0572*446;YC_926;KMW0560;KMW0613;KMW0573*147	C06394+C09723+C00423+C00388+C05851+C09665+C09666	https:\\www.genome.jp\dbget-bin\www_bget?map01110
Ubiquinone and other terpenoid-quinone biosynthesis	ko00130	1	1	21	168	KMW0572*446	C00423	https:\\www.genome.jp\dbget-bin\www_bget?map00130
Phenylalanine metabolism	ko00360	3	8	21	168	KMW0572*446;NMW0236;NMW0176	C00423+C00642+C02505	https:\\www.genome.jp\dbget-bin\www_bget?map00360
Biosynthesis of various alkaloids	ko00996	1	5	21	168	KMW0572*446	C00423	https:\\www.genome.jp\dbget-bin\www_bget?map00996
Biosynthesis of various plant secondary metabolites	ko00999	2	7	21	168	KMW0572*446;KMW0560	C00423+C05851	https:\\www.genome.jp\dbget-bin\www_bget?map00999
Microbial metabolism in diverse environments	ko01120	9	104	21	168	KMW0572*446;YZMW0369*344;YC_382;XMW0019;NMW0236;NMW0235;NMW0328;NMW0176;NMW0360	C00423+C06670+C11422+C10700+C00642+C14090+C06712+C02505+C06711	https:\\www.genome.jp\dbget-bin\www_bget?map01120
Degradation of aromatic compounds	ko01220	4	40	21	168	KMW0572*446;YC_382;NMW0236;NMW0235	C00423+C11422+C00642+C14090	https:\\www.genome.jp\dbget-bin\www_bget?map01220
Tryptophan metabolism	ko00380	1	6	21	168	KMW0533*241	C08313	https:\\www.genome.jp\dbget-bin\www_bget?map00380
Fluorobenzoate degradation	ko00364	1	2	21	168	YZMW0369*344	C06670	https:\\www.genome.jp\dbget-bin\www_bget?map00364
Histidine metabolism	ko00340	1	2	21	168	YC_926	C00388	https:\\www.genome.jp\dbget-bin\www_bget?map00340
Polycyclic aromatic hydrocarbon degradation	ko00624	3	11	21	168	YC_382;NMW0328;NMW0360	C11422+C06712+C06711	https:\\www.genome.jp\dbget-bin\www_bget?map00624
Bisphenol degradation	ko00363	1	3	21	168	XMW0019	C10700	https:\\www.genome.jp\dbget-bin\www_bget?map00363
Tyrosine metabolism	ko00350	1	7	21	168	NMW0236	C00642	https:\\www.genome.jp\dbget-bin\www_bget?map00350
Degradation of flavonoids	ko00946	1	5	21	168	NMW0236	C00642	https:\\www.genome.jp\dbget-bin\www_bget?map00946
Naphthalene degradation	ko00626	1	9	21	168	NMW0235	C14090	https:\\www.genome.jp\dbget-bin\www_bget?map00626
Styrene degradation	ko00643	1	6	21	168	NMW0176	C02505	https:\\www.genome.jp\dbget-bin\www_bget?map00643
