# Supplementary material for: Untargeted metabolomics based on HS- SPME-GC-MS revealing the dynamic evolution of aroma components during cigar aging
Source: Front Plant Sci. 2025 Sep 15;16:1657415. doi: 10.3389/fpls.2025.1657415 (PMC12477199; doi:10.3389/fpls.2025.1657415)
Supplement: Supplementary file 8 [file Table8.xlsx]

## Sheet: Sheet1
Supplementary Table 8.KEGG enrichment analysis results of G4 vs G1 groups
Kegg_pathway	ko_ID	Sig_compound	compound	Sig_compound_all	compound_all	IndexList	CIDList	Pathway
Xylene degradation	ko00622	5	10	43	168	NMW0023*217;NMW0109*224;XMW0015*217;NMW0027*217;NMW0119*224	C07214+C02923+C06758+C07209+C06730	https:\\www.genome.jp\dbget-bin\www_bget?map00622
Metabolic pathways	ko01100	24	88	43	168	NMW0023*217;KMW0618*064;KMW0645*133;NMW0109*224;KMW0572*446;WMW0008*362;XMW0015*217;YZMW0369*344;YC_926;YZMW0002;KMW0323;KMW0404;KMW0462;NMW0050;CY_234;CY_023;XMW0019;NMW0236;NMW0176;NMW0027*217;NMW0119*224;KMW0261*194;XMW0006*015;D185*413	C07214+C06394+C09621+C02923+C00423+C09699+C06758+C06670+C00388+C06337+C00556+C00829+C00180+C16074+C01606+C07729+C10700+C00642+C02505+C07209+C06730+C01468+C11382+C00568	https:\\www.genome.jp\dbget-bin\www_bget?map01100
Microbial metabolism in diverse environments	ko01120	27	104	43	168	NMW0023*217;NMW0109*224;KMW0271*194;KMW0572*446;XMW0003*298;XMW0015*217;XMW0662*082;w08*082;YZMW0369*344;YZMW0764;XMW0114;YZMW0001;YZMW0002;KMW0323;KMW0404;KMW0462;NMW0050;CY_234;CY_023;XMW0019;NMW0236;NMW0235;NMW0176;NMW0027*217;NMW0119*224;KMW0261*194;D185*413	C07214+C02923+C01467+C00423+C02625+C06758+C14098+C14082+C06670+C16398+C06876+C00870+C06337+C00556+C00829+C00180+C16074+C01606+C07729+C10700+C00642+C14090+C02505+C07209+C06730+C01468+C00568	https:\\www.genome.jp\dbget-bin\www_bget?map01120
Degradation of aromatic compounds	ko01220	19	40	43	168	NMW0023*217;NMW0109*224;KMW0271*194;KMW0572*446;XMW0003*298;XMW0015*217;XMW0662*082;w08*082;YZMW0002;KMW0323;KMW0404;KMW0462;CY_234;CY_023;NMW0236;NMW0235;NMW0027*217;NMW0119*224;KMW0261*194	C07214+C02923+C01467+C00423+C02625+C06758+C14098+C14082+C06337+C00556+C00829+C00180+C01606+C07729+C00642+C14090+C07209+C06730+C01468	https:\\www.genome.jp\dbget-bin\www_bget?map01220
Sesquiterpenoid and triterpenoid biosynthesis	ko00909	9	10	43	168	KMW0618*064;KMW0556*369;KMW0590*083;WMW0008*362;KMW0613;KMW0589;GMW0078;QWMW0808;KMW0573*147	C06394+C09723+C17277+C09699+C09665+C09684+C16775+C19736+C09666	https:\\www.genome.jp\dbget-bin\www_bget?map00909
Biosynthesis of secondary metabolites	ko01110	12	53	43	168	KMW0618*064;KMW0556*369;KMW0572*446;YC_926;KMW0462;KMW0722;NMW0050;KMW0560;KMW0613;NMW0249;KMW0573*147;XMW0006*015	C06394+C09723+C00423+C00388+C00180+C05627+C16074+C05851+C09665+C20700+C09666+C11382	https:\\www.genome.jp\dbget-bin\www_bget?map01110
Toluene degradation	ko00623	6	11	43	168	NMW0109*224;KMW0271*194;KMW0323;KMW0462;NMW0119*224;KMW0261*194	C02923+C01467+C00556+C00180+C06730+C01468	https:\\www.genome.jp\dbget-bin\www_bget?map00623
Naphthalene degradation	ko00626	6	9	43	168	NMW0109*224;XMW0662*082;w08*082;KMW0404;NMW0235;NMW0119*224	C02923+C14098+C14082+C00829+C14090+C06730	https:\\www.genome.jp\dbget-bin\www_bget?map00626
Ubiquinone and other terpenoid-quinone biosynthesis	ko00130	1	1	43	168	KMW0572*446	C00423	https:\\www.genome.jp\dbget-bin\www_bget?map00130
Phenylalanine metabolism	ko00360	3	8	43	168	KMW0572*446;NMW0236;NMW0176	C00423+C00642+C02505	https:\\www.genome.jp\dbget-bin\www_bget?map00360
Biosynthesis of various alkaloids	ko00996	2	5	43	168	KMW0572*446;KMW0462	C00423+C00180	https:\\www.genome.jp\dbget-bin\www_bget?map00996
Biosynthesis of various plant secondary metabolites	ko00999	2	7	43	168	KMW0572*446;KMW0560	C00423+C05851	https:\\www.genome.jp\dbget-bin\www_bget?map00999
Chlorocyclohexane and chlorobenzene degradation	ko00361	1	8	43	168	XMW0003*298	C02625	https:\\www.genome.jp\dbget-bin\www_bget?map00361
Fluorobenzoate degradation	ko00364	1	2	43	168	YZMW0369*344	C06670	https:\\www.genome.jp\dbget-bin\www_bget?map00364
Nitrotoluene degradation	ko00633	2	3	43	168	YZMW0764;KMW0261*194	C16398+C01468	https:\\www.genome.jp\dbget-bin\www_bget?map00633
Aminobenzoate degradation	ko00627	5	19	43	168	XMW0114;YZMW0001;YZMW0002;KMW0462;D185*413	C06876+C00870+C06337+C00180+C00568	https:\\www.genome.jp\dbget-bin\www_bget?map00627
Histidine metabolism	ko00340	1	2	43	168	YC_926	C00388	https:\\www.genome.jp\dbget-bin\www_bget?map00340
Polycyclic aromatic hydrocarbon degradation	ko00624	2	11	43	168	YZMW0002;CY_234	C06337+C01606	https:\\www.genome.jp\dbget-bin\www_bget?map00624
Benzoate degradation	ko00362	1	8	43	168	KMW0462	C00180	https:\\www.genome.jp\dbget-bin\www_bget?map00362
Dioxin degradation	ko00621	2	4	43	168	KMW0462;CY_023	C00180+C07729	https:\\www.genome.jp\dbget-bin\www_bget?map00621
Cyanoamino acid metabolism	ko00460	1	1	43	168	NMW0050	C16074	https:\\www.genome.jp\dbget-bin\www_bget?map00460
Styrene degradation	ko00643	2	6	43	168	NMW0050;NMW0176	C16074+C02505	https:\\www.genome.jp\dbget-bin\www_bget?map00643
ABC transporters	ko02010	1	2	43	168	CY_234	C01606	https:\\www.genome.jp\dbget-bin\www_bget?map02010
Bisphenol degradation	ko00363	1	3	43	168	XMW0019	C10700	https:\\www.genome.jp\dbget-bin\www_bget?map00363
Diterpenoid biosynthesis	ko00904	1	2	43	168	NMW0249	C20700	https:\\www.genome.jp\dbget-bin\www_bget?map00904
Tyrosine metabolism	ko00350	1	7	43	168	NMW0236	C00642	https:\\www.genome.jp\dbget-bin\www_bget?map00350
Degradation of flavonoids	ko00946	1	5	43	168	NMW0236	C00642	https:\\www.genome.jp\dbget-bin\www_bget?map00946
Limonene degradation	ko00903	1	8	43	168	NMW0211	C11924	https:\\www.genome.jp\dbget-bin\www_bget?map00903
Folate biosynthesis	ko00790	1	1	43	168	D185*413	C00568	https:\\www.genome.jp\dbget-bin\www_bget?map00790
Biosynthesis of cofactors	ko01240	1	4	43	168	D185*413	C00568	https:\\www.genome.jp\dbget-bin\www_bget?map01240
