# Supplementary material for: Untargeted metabolomics based on HS- SPME-GC-MS revealing the dynamic evolution of aroma components during cigar aging
Source: Front Plant Sci. 2025 Sep 15;16:1657415. doi: 10.3389/fpls.2025.1657415 (PMC12477199; doi:10.3389/fpls.2025.1657415)
Supplement: Supplementary file 10 [file Table10.xlsx]

## Sheet: Sheet1
Supplementary Table 10.Changes in rOAV values of key aroma compounds during cigar aging stages. G1-G4
CAS	Sub class	Compounds	Class I	Threshold	Odor	type	G1	G2	G3	G4
23726-91-2	2	(E)-β-damascone	Terpenoids	2e-06	fruity, floral, berry, plum, black currant, honey, rose, tobacco	up	102192.94 ± 3522.19	124014.97 ± 21682.70	147433.63 ± 23859.16	211359.23 ± 12853.64
483-76-1	2	δ-cadinene	Terpenoids	0.0015	thyme, herbal, woody, dry	up	142.01 ± 77.13	486.07 ± 31.98	881.63 ± 149.92	1922.38 ± 60.63
7779-30-8	2	α-methyl ionone	Terpenoids	0.0024	sweet, powdery, fruity, floral, violet, beeswax, orris, woody	up	31.80 ± 13.89	96.30 ± 5.93	166.98 ± 29.20	366.60 ± 12.89
23986-74-5	2	Germacrene D	Terpenoids	0.0012	woody, spice	up	19.50 ± 5.31	51.57 ± 2.90	103.86 ± 16.74	234.07 ± 35.29
79-69-6	2	α-irone	Terpenoids	0.002	orris, floral, berry, violet, woody, powdery	up	20.64 ± 7.62	55.61 ± 3.48	93.72 ± 15.52	200.99 ± 6.24
1205-17-0	2	Helional	Aldehyde	0.0011	watery, fresh, green, ozonous, cyclamen, hay	up	7.22 ± 1.26	15.58 ± 1.10	27.40 ± 5.55	65.19 ± 8.65
2305-05-7	8	γ-Dodecalactone	Ester	0.00043	fatty, peachy, musky	up	1.54 ± 0.93	3.38 ± 0.95	4.70 ± 1.07	29.19 ± 2.31
127-51-5	2	α-isomethyl ionone	Terpenoids	0.01	floral, fruity, powdery, violet, woody, tea	up	0.47 ± 0.45	3.82 ± 0.40	7.98 ± 1.22	18.67 ± 1.26
18794-84-8	2	β-farnesene	Terpenoids	0.087	woody, citrus, herbal, sweet	up	0.75 ± 0.13	1.53 ± 0.11	2.78 ± 0.55	5.91 ± 0.23
6753-98-6	2	Humulene	Terpenoids	0.16	woody	up	0.68 ± 0.09	1.03 ± 0.06	1.65 ± 0.28	2.76 ± 0.12
111-82-0	2	Dodecanoic acid, methyl ester	Ester	0.0035	waxy, soapy, creamy, coconut, mushroom	up	0.32 ± 0.09	0.73 ± 0.08	1.17 ± 0.14	2.65 ± 0.22
124-25-4	8	Tetradecanal	Aldehyde	0.06	fatty, waxy, amber, incense, dry, citrus, peel, musky	up	0.39 ± 0.05	0.50 ± 0.05	0.60 ± 0.11	1.32 ± 0.26
121-32-4	2	Ethyl Vanillin	Aldehyde	0.1	sweet, creamy, vanilla, caramel	up	0.20 ± 0.03	0.44 ± 0.03	0.71 ± 0.11	1.05 ± 0.04
502-61-4	2	α-farnesene	Terpenoids	0.087	citrus, herbal, lavender, bergamot, myrrh, neroli, green	up	0.15 ± 0.03	0.29 ± 0.02	0.43 ± 0.07	1.03 ± 0.09
13925-07-0	3	Pyrazine, 2-ethyl-3,5-dimethyl-	Heterocyclic compound	4e-05	burnt, almond, roasted, nutty, coffee	down	20122.18 ± 1750.07	11685.07 ± 967.32	10996.42 ± 726.59	5950.42 ± 608.57
1669-44-9	4	3-Octen-2-one	Ketone	3e-05	earthy, spicy, herbal, sweet, mushroom, hay, blueberry	down	4665.51 ± 386.53	3630.68 ± 250.51	3346.78 ± 98.53	3102.91 ± 704.70
876-17-5	4	cis-Rose oxide	Terpenoids	0.0001	floral	down	75.05 ± 6.68	71.92 ± 6.77	69.73 ± 9.19	39.57 ± 3.73
78-59-1	3	Isophorone	Ketone	0.011	cool, woody, sweet, green, camphor, fruity, musty, cedarwood, tobacco, leathery	down	54.30 ± 6.84	33.50 ± 1.25	26.98 ± 1.07	11.52 ± 0.63
876-18-6	3	trans-Rose oxide	Terpenoids	0.0005	floral	down	36.48 ± 4.63	21.92 ± 1.21	18.13 ± 0.55	7.56 ± 0.84
13360-64-0	3	Pyrazine, 2-ethyl-5-methyl-	Heterocyclic compound	0.016	coffee, beany, nutty, grassy, roasted	down	4.84 ± 0.70	2.94 ± 0.21	2.56 ± 0.15	0.90 ± 0.05
13925-03-6	3	Pyrazine, 2-ethyl-6-methyl-	Heterocyclic compound	0.04	roasted, potato	down	1.93 ± 0.28	1.17 ± 0.09	1.03 ± 0.06	0.36 ± 0.02
Tips：Classification of non‑volatile compounds was primarily sourced from the US National Institutes of Health PubChem database (https://pubchem.ncbi.nlm.nih.gov/compound/91712414), the 960 Chemical Industry Network (https://www.chem960.com/cas/3796701/), and ClassyFire’s structure-based taxonomy (http://classyfire.wishartlab.com/#structure-query). Odor descriptors and thresholds were retrieved fr…
